# Supplementary material for: A guanidine-based coronavirus replication inhibitor which targets the nsp15 endoribonuclease and selects for interferon-susceptible mutant viruses
Source: PLoS Pathog. 2025 Feb 11;21(2):e1012571. doi: 10.1371/journal.ppat.1012571 (PMC11856660; doi:10.1371/journal.ppat.1012571)
Supplement: S1 Data — (XLSX) [file ppat.1012571.s010.xlsx]

## Sheet: Fig 1B
	HCoV-229E
		x: µM compound															x: µM compound
		y: % inhibition of CPE															y: % cell viability
		Experiment	1	2	3	4	5	6	7	8	9	MEAN	std dev	SEM			Experiment	1	2	3	4	5	6	7	8	9	10	11	12	MEAN	std dev	SEM
	µM EPB-113	16	102.892	120.268	97.919	104.639	106.928	108.591	119.872	104.403	103.567	107.675	7.61261	2.53754		µM EPB-113	100	2.22479	2.89096	2.11646				5.95826	100.045	98.5093	3.13296	4.23274	5.6016	24.968	42.1528	14.0509
		6.4	104.778	118.604	95.5023	99.95	104.192	105.293	129.51	105.056	107.096	107.776	10.2309	3.41031			40	143.768	119.532	103.326	98.0036	104.386	101.175	45.7745	103.854	100.297	105.611	104.277	107.763	103.147	21.9075	6.32414
		2.56	104.563	112.818	95.9593	102.925	105.388	105.006	106.271	105.976	94.0577	103.663	5.63156	1.87719			16	114.53	130.598	105.089	105.304	106.371	103.695	121.834	102.588	96.9923	106.149	106.904	108.272	109.027	9.16577	2.64593
		1.024	51.1926	96.2622	96.5878	69.1442	46.0585	104.113	107.507	58.8176	7.68213	70.8183	33.3489	11.1163			6.4	115.574	130.434	103.7	103.484	105.437	106.75	132.372	103.553	101.556	106.143	106.108	106.342	110.121	10.526	3.03859
		0.4096	73.0853	80.9504	38.69	45.8748	36.1933	20.9307	53.2014			49.8466	21.1405	7.99035			2.56	112.582	118.318	103.066	104.971	103.127	105.963	118.589	104.812	96.2496	106.494	105.816	107.05	107.253	6.39956	1.84739
		0.16384	8.95839	4.72974	5.359	4.37627	2.52742	-1.76827	5.20731			4.19855	3.25908	1.23182			1.024	113.519	122.712	105.842	103.706	104.245	103.037	109.9	101.341	96.023	105.652	104.388	106.155	106.377	6.67738	1.92759
		0.065536				3.72805	-1.50324	-3.7044				-0.493197	3.81778	2.2042			0.4096	111.036	113.54	101.072	100.685	103.09	104.729	111.046			105.827	105.365	105.002	106.139	4.3657	1.38055
																	0.16384	101.585	103.649	102.893	103.864	104.19	106.68	110.864			102.791	101.492	101.633	103.964	2.8844	0.912126
																	0.065536				100.867	101.53	98.731							100.376	1.46246	0.844351
		x: µM compound
		y: fold reduction in viral titer
		Experiment	1	2	3	MEAN	std dev	SEM
	µM EPB-113	6.4	5.5	5.5	5	5.33333	0.288675	0.166667
		2.56	5.5	5.5	5	5.33333	0.288675	0.166667
		1.024	5.5	5.5	5	5.33333	0.288675	0.166667
		0.4096	1.5	1.16667	1.5	1.38889	0.19245	0.111111
		0.16384	0.166667	0.5	0	0.222222	0.254588	0.146986
		x: µM compound
		y: fold reduction in viral load
		Experiment	1	2	3	MEAN	std dev	SEM
	µM EPB-113	6.4	4.78096	4.55743	5.15526	4.83122	0.302068	0.174399
		2.56	4.96293	4.51436	5.16181	4.8797	0.331651	0.191479
		1.024	0.155782	2.267	5.17471	2.53249	2.51997	1.45491
		0.4096	0.544078	0.505374	0.279873	0.443108	0.142684	0.0823787
		0.16384	-0.0638358	0.00996223	0.0213689	-0.0108349	0.0462531	0.0267042
		x: µM compound
		y: fold reduction in viral load
	SARS-CoV-2
		Experiment	1	2	3	MEAN	std dev	SEM
	µM EPB-113	50	5.68	4.8	5.38	5.28667	0.447363	0.258285
		25	2.96	5.33	4.63	4.30667	1.21763	0.703002
		12.5	1.06	1.18	1.59	1.27667	0.277909	0.160451
		6.25	0.49	0.03	0.4	0.306667	0.24379	0.140752
		3.125	0.11	0.03	0.2	0.113333	0.085049	0.0491031
		1.5625	0.18	-0.05	0.04	0.0566667	0.115902	0.0669162
		x: µM compound
		y: % cell viability
		Experiment	1	2	3	4	5	MEAN	std dev	SEM
	µM EPB-113	100	39.8	76.16	17.4	45.9		44.815	24.2241	12.112
		50	99.2	106.56	101	106.2	100.4	102.672	3.44876	1.54233
		25	101	106.36	101.4	108.7	103.1	104.112	3.32291	1.48605
		12.5	96.8	104.16	103.4	111.6	99.8	103.152	5.56844	2.49028
		6.25	99.9	102.02	101.2	103.8	110.2	103.424	4.04325	1.8082
		3.125	101.6	106.77	100.4	97.7	97.3	100.754	3.8174	1.7072
		1.5625	101.7	108.72	101.3	103.7	103.5	103.784	2.95657	1.32222
		0.78125	100.1	93.13	95.6	93.8	98.1	96.146	2.93046	1.31054

## Sheet: Fig 1C
		x: µM compound									x: µM compound
		y: % inhibition of CPE									y: % cell viability
		Experiment	1	2	3	MEAN	std dev	SEM			Experiment	1	2	3	MEAN	std dev	SEM
	µM JMLv-061	11.1111	109.246	81.0286	106.939	99.0713	15.6679	9.04587		µM JMLv-061	100	93.4264	40.0892	91.2252	74.9136	30.1789	17.4238
		3.7037	106.576	83.9684	104.614	98.386	12.5245	7.23099			33.3333	103.02	78.4068	99.832	93.7528	13.3853	7.72801
		1.23457	105.109	107.043	105.031	105.728	1.13987	0.658107			11.1111	104.945	90.526	106.912	100.794	8.94672	5.16539
		0.411523	98.4008	105.445	69.0883	90.978	19.2815	11.1322			3.7037	105.14	100.375	105.215	103.577	2.77264	1.60078
		0.137174	5.54493	17.0538	6.70124	9.76666	6.33729	3.65884			1.23457	102.946	107.421	103.443	104.603	2.45281	1.41613
		0.045725	2.78221	3.55659	3.54231	3.2937	0.443025	0.255781			0.411523	102.919	129.092	102.561	111.524	15.2153	8.78457
											0.137174	105.113	100.723	104.889	103.575	2.4726	1.42755
											0.045725	102.711	102.682	102.038	102.477	0.380631	0.219757
		Experiment	1	2	3	MEAN	std dev	SEM			Experiment	1	2	3	MEAN	std dev	SEM
	µM EPB-102	40	61.5776	59.287	58.9167	59.9271	1.44128	0.832121		µM EPB-102	100	3.88935	3.12432	2.71715	3.2436	0.595132	0.3436
		16	76.6442	61.9367	59.9923	66.1911	9.10474	5.25662			40	71.5755	71.0215	66.5482	69.715	2.75652	1.59148
		6.4	14.0572	11.6526	7.60599	11.1053	3.26026	1.88231			16	92.1079	100.018	90.3651	94.1638	5.14456	2.97022
		2.56	4.21876	2.72565	-0.49055	2.15129	2.40662	1.38946			6.4	100.714	104.337	104.718	103.256	2.20972	1.27578
		1.024	2.16504	0.5187	-2.23763	0.148703	2.22453	1.28433			2.56	101.721	104.823	106.739	104.427	2.53183	1.46175
		0.4096	-0.43392	-1.37769	3.6881	0.625497	2.69394	1.55535			1.024	103.87	104.73	103.725	104.108	0.543573	0.313832
		0.16384	-2.97229	-2.41509	-3.71092	-3.03277	0.650028	0.375294			0.4096	104.537	102.206	101.134	102.626	1.74021	1.00471
											0.16384	101.739	103.139	97.9555	100.945	2.6816	1.54822

## Sheet: Fig 1D
	This table was created using the data in Fig 1B and Fig 1C to calculate EC50/EC90/CC50 values with GraphPad Prism.

## Sheet: Fig 2D
		x: µM compound
		y: fold reduction in viral load
		HCoV-229E in HEL299 cells
		Mutation in nsp15		K60R							T66I							H250Y							G248V							WT
		Experiment		1	2	3	MEAN	std dev	SEM		1	2	3	MEAN	std dev	SEM		1	2	3	MEAN	std dev	SEM		1	2	3	MEAN	std dev	SEM		1	2	3	MEAN	std dev	SEM
	µM EPB-113	40		4.87	4.55	4.9	4.77333	0.193993	0.112002		2.11	1.56	3	2.22333	0.726659	0.419537		2.11	1.22	2	1.77667	0.485215	0.280139		1.77	1.4	1.62	1.59667	0.1861	0.107445		4.89	4.81	5.02	4.90667	0.105987	0.0611919
		16		4.6	4.3	4.74	4.54667	0.224796	0.129786		1.28	1.15	1.6	1.34333	0.231589	0.133708		1.22	0.61	0.98	0.936667	0.3073	0.17742		0.66	0.45	0.91	0.673333	0.23029	0.132958		4.86	4.52	5.04	4.80667	0.264071	0.152461
		6.4		4.48	4.28	4.73	4.49667	0.225462	0.130171		0.57	0.6	0.57	0.58	0.0173205	0.01		0.44	0.06	0.32	0.273333	0.194251	0.112151		0.28	0.09	0.26	0.21	0.104403	0.0602771		4.78	4.56	5.16	4.83333	0.303535	0.175246
		2.56		1.88	1.5	2.44	1.94	0.472864	0.273008		0.28	0.27	0.42	0.323333	0.083865	0.0484195		0.08	-0.09	0.06	0.0166667	0.0929157	0.0536449		0.08	-0.08	-0.09	-0.03	0.0953939	0.0550757		4.96	4.51	5.16	4.87667	0.332916	0.192209
		1.024		0.23	0.13	0.06	0.14	0.08544	0.0493288		0.26	0.09	0.13	0.16	0.0888819	0.051316		-0.06	-0.29	-0.13	-0.16	0.117898	0.0680686		0.01	0.15	0.02	0.06	0.0781025	0.0450925		0.16	2.27	5.17	2.53333	2.51536	1.45224
		0.4096		-0.03	-0.05	0.01	-0.0233333	0.0305505	0.0176383		0.09	0.01	0.1	0.0666667	0.0493288	0.02848		-0.08	-0.2	-0.17	-0.15	0.06245	0.0360555		0.04	-0.09	0.19	0.0466667	0.140119	0.0808977		0.54	0.51	0.28	0.443333	0.142244	0.0821246
		0.16384		0	-0.02	-0.02	-0.0133333	0.011547	0.00666667		-0.05	0.03	-0.13	-0.05	0.08	0.046188		0.16	-0.18	-0.13	-0.05	0.183576	0.105987		-0.08	-0.06	-0.1	-0.08	0.02	0.011547		-0.06	0.01	0.02	-0.01	0.043589	0.0251661
		EC90 (µM)		1.9354	2.22959	1.88573	2.01691	0.185852	0.107302		11.7486	12.5376	9.37861	11.2216	1.64411	0.949227		12.9192	27.5901	16.3651	18.9581	7.67152	4.42916		23.0463	28.3741	17.3307	22.917	5.52283	3.1886		1.69204	0.646799	0.443109	0.927315	0.670054	0.386856
		Mutation in nsp15		K60R							T66I							H250Y							G248V							WT
		Experiment		1	2	3	MEAN	std dev	SEM		1	2	3	MEAN	std dev	SEM		1	2	3	MEAN	std dev	SEM		1	2	3	MEAN	std dev	SEM		1	2	3	MEAN	std dev	SEM
	µM GS-441524	100		4.61	4.13	3.27	4.00333	0.678921	0.391975		4.76	4.37	4.67	4.6	0.204206	0.117898		4.35	4.07	4.44	4.28667	0.192959	0.111405		4.67	4.35	4.36	4.46	0.181934	0.10504		4.71	4.46	4.94	4.70333	0.240069	0.138604
		40		4.69	3.97	3.18	3.94667	0.75527	0.436056		4.79	4.45	4.73	4.65667	0.181475	0.104775		4.36	4.1	4.47	4.31	0.19	0.109697		4.74	4.6	4.38	4.57333	0.181475	0.104775		4.85	4.42	5.11	4.79333	0.348473	0.201191
		16		4.66	4.14	2.14	3.64667	1.33046	0.768144		4.79	4.45	4.74	4.66	0.183576	0.105987		4.42	4.07	4.54	4.34333	0.244199	0.140989		4.64	4.63	4.38	4.55	0.147309	0.085049		5.01	4.43	5.2	4.88	0.401123	0.231589
		6.4		2.07	1.54	-0.73	0.96	1.48738	0.858739		3.64	2.5	3.93	3.35667	0.755932	0.436438		1.81	2.13	3.09	2.34333	0.666133	0.384592		3.03	2.73	3.37	3.04333	0.320208	0.184872		2.54	1.65	4.1	2.76333	1.24017	0.716015
		2.56		0.15	-0.09	-0.85	-0.263333	0.522047	0.301404		0.39	0.21	0.96	0.52	0.391535	0.226053		0.27	0.05	0.35	0.223333	0.155349	0.0896908		0.53	0.5	0.87	0.633333	0.205508	0.11865		0.14	0.12	0.28	0.18	0.087178	0.0503322
		1.024		-0.09	-0.21	-0.85	-0.383333	0.408575	0.235891		0.19	0.02	0.27	0.16	0.127671	0.0737111		-0.05	-0.06	0.02	-0.03	0.043589	0.0251661		0.14	0.13	0	0.09	0.0781025	0.0450925		-0.02	0.09	0.04	0.0366667	0.0550757	0.031798
		0.4096		-0.02	-0.13	-0.85	-0.333333	0.450814	0.260278		0.03	0.12	0.02	0.0566667	0.0550757	0.031798		-0.08	-0.09	-0.24	-0.136667	0.0896289	0.0517472		0.08	0.05	0.14	0.09	0.0458258	0.0264575		0.07	0.09	0.06	0.0733333	0.0152753	0.00881917
		EC90 (µM)		5.064	6.17269	12.5135	7.91672	4.01931	2.32055		3.48209	4.56788	2.59285	3.54761	0.989143	0.571082		5.29864	4.88017	3.53453	4.57111	0.921772	0.532185		3.41646	3.76055	2.76464	3.31388	0.505817	0.292033		6.07043	5.71445	3.56486	5.11658	1.35557	0.782636
		HCoV-229E in 16HBE cells
		Mutation in nsp15		WT							H250A
		Experiment		1	2	3	MEAN	std dev	SEM		1	2	3	MEAN	std dev	SEM
	µM EPB-113	40		4.38	3.83	3.89	4.03333	0.301717	0.174197		1.66	1.92	2.34	1.97333	0.343123	0.198102
		16		3.98	3.85	3.99	3.94	0.0781025	0.0450925		0.43	0.65	0.88	0.653333	0.225019	0.129915
		6.4		3.86	3.83	4.11	3.93333	0.153731	0.0887568		0.14	0.34	0.68	0.386667	0.273008	0.157621
		2.56		1.2	1.43	1.85	1.49333	0.329596	0.190292		0.05	0.23	0.43	0.236667	0.190088	0.109747
		1.024		-0.71	-0.01	0.07	-0.216667	0.429108	0.247745		-0.19	0.03	0.37	0.07	0.282135	0.162891
		0.4096		-0.24	-0.61	-0.35	-0.4	0.19	0.109697		-0.16	-0.12	0.2	-0.0266667	0.197315	0.11392
		0.16384		-0.56	-0.7	-0.31	-0.523333	0.197569	0.114066		-0.01	0.04	0.04	0.0233333	0.0288675	0.0166667
		EC90 (µM)		2.45772	2.14238	2.04304	2.21438	0.216513	0.125004		27.3255	21.5714	15.1354	21.3441	6.09823	3.52081
		Mutation in nsp15		WT							H250A
		Experiment		1	2	3	MEAN	std dev	SEM		1	2	3	MEAN	std dev	SEM
	µM GS-441524	40		4.06	4.11	4.31	4.16	0.132288	0.0763763		3.63	3.47	3.91	3.67	0.222711	0.128582
		16		4.01	4.1	4.15	4.08667	0.070946	0.0409607		3.47	3.53	3.71	3.57	0.1249	0.072111
		6.4		3.82	3.5	3.71	3.67667	0.162583	0.0938675		3.16	2.46	3.17	2.93	0.407063	0.235018
		2.56		0.83	1.16	1.12	1.03667	0.180093	0.103976		0.36	0.43	0.84	0.543333	0.259294	0.149703
		1.024		0.06	0.09	0.03	0.06	0.03	0.0173205		-0.19	0.03	0.34	0.06	0.266271	0.153731
		0.4096		0.04	0.02	-0.09	-0.01	0.07	0.0404145		0.02	-0.04	0.11	0.03	0.0754983	0.043589
		0.16384		-0.39	-0.04	-0.71	-0.38	0.335112	0.193477		-0.41	0.11	0.26	-0.0133333	0.351615	0.203005
		EC90 (µM)		2.68495	2.39207	2.3781	2.48504	0.173267	0.100036		3.23221	3.65539	2.7647	3.21744	0.44553	0.257227
		SARS-CoV-2 in A549ACE2/TMPRSS2
		Mutation in nsp15		WT							K60R							V66I
		Experiment		1	2	3	MEAN	std dev	SEM		1	2	3	MEAN	std dev	SEM		1	2	3	MEAN	std dev	SEM
	µM EPB-113	50		5.68	4.8	5.38	5.28667	0.447363	0.258285		3.41	4.58	2.98	3.65667	0.82803	0.478063		3.93	3.68	3.58	3.73	0.180278	0.104083
		25		2.96	5.33	4.63	4.30667	1.21763	0.703002		1.76	1.71	2.08	1.85	0.200749	0.115902		1.65	1.75	1.6	1.66667	0.0763763	0.0440959
		12.5		1.06	1.18	1.59	1.27667	0.277909	0.160451		0.99	0.53	0.12	0.546667	0.435239	0.251286		1.07	1.2	0.3	0.856667	0.48645	0.280852
		6.25		0.49	0.03	0.4	0.306667	0.24379	0.140752		1	0.13	0.42	0.516667	0.442982	0.255756		0.51	0.48	0.1	0.363333	0.228546	0.131951
		3.125		0.11	0.03	0.2	0.113333	0.085049	0.0491031		0.47	-0.02	-0.03	0.14	0.285832	0.165025		0.09	0.31	-0.24	0.0533333	0.276827	0.159826
		1.5625		0.18	-0.05	0.04	0.0566667	0.115902	0.0669162		0.24	-0.02	0.14	0.12	0.131149	0.0757188		0.22	0.14	-0.22	0.0466667	0.234379	0.135319
		EC90 (µM)		11.76	12.3853	10.3839	11.5097	1.02391	0.591154		11.2269	18.0034	23.0993	17.4432	5.956	3.4387		14.2929	12.4667	19.1983	15.3193	3.48122	2.00989
		Mutation in nsp15		WT							K60R							V66I
		Experiment		1	2		MEAN	std dev	SEM		1	2		MEAN	std dev	SEM		1	2		MEAN	std dev	SEM
	µM GS-441524	6.25		4.65	4.35		4.5	0.212132	0.15		3.22	3.12		3.17	0.0707107	0.05		3.79	3.47		3.63	0.226274	0.16
		3.125		2.79	3.11		2.95	0.226274	0.16		1.79	1.46		1.625	0.233345	0.165		1.99	1.87		1.93	0.0848528	0.06
		1.5625		0.83	0.85		0.84	0.0141421	0.01		0.4	-0.19		0.105	0.417193	0.295		-0.38	0.63		0.125	0.714178	0.505
		0.78125		0.32	0.2		0.26	0.0848528	0.06		0.15	-0.31		-0.08	0.325269	0.23		-0.04	0.08		0.02	0.0848528	0.06
		0.390625		0.22	0.18		0.2	0.0282843	0.02		0.07	0.01		0.04	0.0424264	0.03		-0.11	0.12		0.005	0.162635	0.115
		EC90 (µM)		1.71861	1.67725		1.69793	0.0292447	0.0206792		2.30344	3.06272		2.68308	0.536893	0.37964		3.01463	2.07715		2.54589	0.662897	0.468739

## Sheet: Fig 3
		x: cell types
		y: EC90 (µM)
		GS-441524	EC90 (µM)
		Experiment	1	2	3	MEAN	std dev	SEM
	Cell type	Macrophages	0.549128	1.1057	1.12754	0.927456	0.327823	0.189269
		HEL299	5.83789	5.69624	3.52692	5.02035	1.29529	0.747833
		16HBE	2.68205	2.37347	2.40438	2.48663	0.169939	0.0981145
		Huh7-STAT1-KO	0.495453	1.43674	0.903684	0.945291	0.472018	0.27252
		EPB-113	EC90 (µM)
		Experiment	1	2	3	MEAN	std dev	SEM
	Cell type	Macrophages	0.138406	0.156381	0.161621	0.152136	0.0121757	0.00702965
		HEL299	1.81093	0.653175	0.442874	0.968993	0.736682	0.425324
		16HBE	2.45928	2.06771	2.04728	2.19142	0.232195	0.134058
		Huh7-STAT1-KO	0.384875	0.373892	0.398967	0.385911	0.0125695	0.00725702

## Sheet: Fig 4B
		x: time of compound addition (h p.i.)
		y: fold increase versus input RNA
				E64d							GS-441524							K22							Nirmatrelvir							EPB-113
		Experiment		1	2	3	MEAN	std dev	SEM		1	2	3	MEAN	std dev	SEM		1	2	3	MEAN	std dev	SEM		1	2	3	MEAN	std dev	SEM		1	2	3	MEAN	std dev	SEM
		VC		12149.7	19502.9	15799.7	15817.4	3676.63	2122.7		12149.7	19502.9	15799.7	15817.4	3676.63	2122.7		12149.7	19502.9	15799.7	15817.4	3676.63	2122.7		12149.7	19502.9	15799.7	15817.4	3676.63	2122.7		12149.7	19502.9	15799.7	15817.4	3676.63	2122.7
	Time of compound addition (h p.i.)	14		21612.1	8502.7	6837	12317.3	8092.53	4672.23		38270.6	3263.4	14664.7	18732.9	17854.7	10308.4		17521.2	1364.4	10968.8	9951.47	8126.3	4691.72		14813.7	1324.2	25694.5	13944.1	12208.4	7048.52		5951.6	939.1	4882.3	3924.33	2639.99	1524.2
		12		4960.6	2012.7	11351.6	6108.3	4774.06	2756.31		7630.1	4037.9	17608.8	9758.93	7031.45	4059.61		1652.6	752.6	1952.7	1452.63	624.54	360.578		3151	1330.9	6233.7	3571.87	2478.35	1430.87		4242.9	581.2	1728.5	2184.2	1872.9	1081.32
		10		1436.7	1050	3759.6	2082.1	1465.57	846.146		9423.9	2535.2	6432.4	6130.5	3454.26	1994.32		410.6	208.1	683.1	433.933	238.358	137.616		1027.1	476	2014.8	1172.63	779.655	450.134		1356.8	241	1267.2	955	619.963	357.936
		8		5630	3325.6	7988.2	5647.93	2331.35	1346.01		5972.7	896.8	3504.5	3458	2538.27	1465.47		35	10.3	117.6	54.3	56.1933	32.4432		42.4	263.8	779.4	361.867	378.16	218.331		27	8.3	116.1	50.4667	57.604	33.2577
		6		13141	3875	23915.7	13643.9	10029.8	5790.71		1100.1	594.2	4262.8	1985.7	1988.18	1147.88		1.9	4.9	3	3.26667	1.51767	0.876229		4.2	3	43.3	16.8333	22.9287	13.2379		8	0.9	5.5	4.8	3.60139	2.07926
		4		1796.6	3189	6339.8	3775.13	2327.62	1343.85		16.2	265.8	2450.1	910.7	1338.99	773.065		1.3	0.7	4.8	2.26667	2.21435	1.27845		1	0.9	4.7	2.2	2.16564	1.25033		0.6	1.2	1.7	1.16667	0.550757	0.31798
		2		431.7	1985.7	3589.6	2002.33	1579.02	911.645		8.9	141.8	477	209.233	241.226	139.272		0.5	1.8	1.5	1.26667	0.680686	0.392994		0.5	2.1	2.2	1.6	0.953939	0.550757		0.5	2.3	1.1	1.3	0.916515	0.52915
		0.5		1.3	3.1	2.4	2.26667	0.907377	0.523874		4	61.6	378.6	148.067	201.714	116.46		0.7	2.7	5.2	2.86667	2.25462	1.30171		1.1	3.6	2	2.23333	1.26623	0.731057		0.8	2.6	2.4	1.93333	0.986577	0.5696
		-0.5		3	3.1	1	2.36667	1.18462	0.683943		4.9	59.6	34.8	33.1	27.3896	15.8134		1.4	2.8	1	1.73333	0.945163	0.54569		2.7	6.6	1.2	3.5	2.78747	1.60935		1	1.8	1.2	1.33333	0.416333	0.24037

## Sheet: Fig 5B
		x: µM compound
		y: fold reduction in viral load
			Experiment	1	2	3	4	MEAN	std dev	SEM
		µM EPB-113	40	2.33	3.52	2.88	3.84	3.1425	0.672824	0.336412
			16	2.31	3.65	2.24	3.41	2.9025	0.731727	0.365864
			6.4	2.04	3.99	2.63	3.59	3.0625	0.889021	0.44451
			2.56	1.11	2.67	2.04	3.28	2.275	0.927092	0.463546
			1.024	1.16	1.97	1.75	1.94	1.705	0.376165	0.188082
			0.4096	0.95	1.67	0.6	1.39	1.1525	0.472749	0.236375
			0.16384	0.04	-0.03	0.13	0.01	0.0375	0.0680074	0.0340037
			0.065536	-0.16	-0.09	0.12	0.04	-0.0225	0.126062	0.0630311
			0.0262144		-0.04	0.09	0.05	0.0333333	0.0665833	0.0384419
			Experiment	1	2	3	4	MEAN	std dev	SEM
		µM GS-441524	40	1.71	4.17	2.54	2.65	2.7675	1.02484	0.512419
			16	1.62	2.87	1.89	2.18	2.14	0.537711	0.268856
			6.4	0.63	1.19	1.03	1.87	1.18	0.516785	0.258392
			2.56	0.1	0.28	0.48	0.62	0.37	0.227743	0.113871
			1.024	0.12	0.02	0.17	0.2	0.1275	0.0788987	0.0394493
			0.4096	0.13	-0.09	0.54	0.08	0.165	0.267145	0.133573
			0.16384	0.07	-0.16	0.28	0.08	0.0675	0.179884	0.0899421
			Experiment	1	2	3	4	MEAN	std dev	SEM
		µM nirmatrelvir	6.4	2.1	3.48	2.47	2.97	2.755	0.600583	0.300292
			2.56	1.85	3.51	2.38	3.13	2.7175	0.744911	0.372455
			1.024	1.95	3.6	2.24	3.18	2.7425	0.77616	0.38808
			0.4096	1.79	2.82	1.85	2.76	2.305	0.5611	0.28055
			0.16384	0.69	1.29	0.94	2.78	1.425	0.936251	0.468126
			0.065536	0.17	0.29	0.44	0.86	0.44	0.300998	0.150499
			0.0262144	0.05	0	0.08	0.17	0.075	0.0714143	0.0357071
			0.0104858		-0.03	0.03	0.12	0.04	0.0754983	0.043589

## Sheet: Fig 5C
		x: µM compound										x: µM compound
		y: IFN-β mRNA (fold increase vs mock)										y: IFN-α/β protein (fold increase in A620 vs mock)
			Experiment	1	2	3	4	MEAN	std dev	SEM			Experiment	1	2	3	4	MEAN	std dev	SEM
		µM EPB-113	40	0.48	0.76	0	0.86	0.525	0.385184	0.192592		µM EPB-113	40	1.29388	1.13301	1.02723	0.960176	1.10357	0.145458	0.072729
			16	1.2	1.5	1.2	0.4	1.075	0.471699	0.23585			16	1.12365	1.34304	1.05109	0.845159	1.09073	0.205442	0.102721
			6.4	1.2	0.56	0.3	1.52	0.895	0.562702	0.281351			6.4	1.31413	1.2048	1.19941	1.10777	1.20653	0.08443	0.042215
			2.56		1.1	0.9	1	1	0.1	0.057735			2.56		1.73523	1.54171	1.21973	1.49889	0.260405	0.150345
			1.024	2.9	2.2	1.6	2.3	2.25	0.532291	0.266145			1.024	6.97235	3.24722	2.50428	3.2534	3.99431	2.01627	1.00813
			0.4096	0.48	1.1	-0.07	0.59	0.525	0.479896	0.239948			0.4096	1.82258	1.30446	1.3716	1.24212	1.43519	0.263616	0.131808
			0.16384	0.48	1.1	0.8	1.6	0.995	0.4762	0.2381			0.16384	1.29238	1.52735	1.15792	1.33577	1.32835	0.152746	0.0763732
			0.065536	0.63	2	0.7	1.5	1.2075	0.659463	0.329732			0.065536	1.29838	1.80917	1.23468	0.992748	1.33374	0.343207	0.171604
			0.0262144		1.7	0.7	1.6	1.33333	0.550757	0.31798			0.0262144		2.31281	1.0822	1.26553	1.55351	0.663927	0.383319
			0	0.9	2	1	1.7	1.4	0.535413	0.267706			0	1.53311		1.49762	1.43742	1.48938	0.0483707	0.0279268
			Experiment	1	2	3	4	MEAN	std dev	SEM			Experiment	1	2	3	4	MEAN	std dev	SEM
		µM GS-441524	40	1.32	0.61	0.85	0.89	0.9175	0.295452	0.147726		µM GS-441524	40	1.20839	1.13837	1.08739	0.913355	1.08687	0.125865	0.0629325
			16	0.5	1.8	0.7	2.8	1.45	1.06615	0.533073			16	1.21064	1.65165	1.07702		1.3131	0.300708	0.173614
			6.4	1	1.98	1.13	0.77	1.22	0.528078	0.264039			6.4	1.28863	2.07385	1.11436	1.05891	1.38394	0.470241	0.23512
			2.56	1	1.4	1	0.4	0.95	0.412311	0.206155			2.56	1.42587	2.20565	1.07805	1.01616	1.43143	0.546741	0.273371
			1.024	1.1	1.7	1.6	1.8	1.55	0.310913	0.155456			1.024	1.46636	2.21637	1.64232	1.17189	1.62424	0.439882	0.219941
			0.4096	1.15	1.5	1.14	1.95	1.435	0.381969	0.190984			0.4096	1.24513		1.14859	1.28996	1.22789	0.0722464	0.0417115
			0.16384	0.6	1.7	0.8	1.3	1.1	0.496655	0.248328			0.16384	1.36062	2.50141	0.945285	1.42432	1.55791	0.663893	0.331947
			0	0.9	2	1	1.7	1.4	0.535413	0.267706			0	1.53311		1.49762	1.43742	1.48938	0.0483707	0.0279268
			Experiment	1	2	3	4	MEAN	std dev	SEM			Experiment	1	2	3	4	MEAN	std dev	SEM
		µM nirmatrelvir	6.4	2.8	2.95	3.04	2.03	2.705	0.46076	0.23038		µM nirmatrelvir	6.4	19.3214	24.579	26.9451	4.5532	18.8497	10.0494	5.02471
			2.56	3.2	3.2	3.2	3.2	3.2	0	0			2.56	20.5723	27.6491	27.3185	24.7576	25.0744	3.26772	1.63386
			1.024	3.6	3.92	3.93	3.2	3.6625	0.344323	0.172162			1.024	21.2015	28.1956	27.4285	26.089	25.7286	3.14112	1.57056
			0.4096	4.1	4.2	4	4	4.075	0.0957427	0.0478714			0.4096	20.8813	27.2097	23.6778	24.9703	24.1848	2.64181	1.32091
			0.16384	3.59	4	3.6	4	3.7975	0.233862	0.116931			0.16384		25.4823	24.9525	24.6375	25.0241	0.426935	0.246491
			0.065536	2.09	2.2	2.14	3.33	2.44	0.595035	0.297518			0.065536	20.2176	2.1285	3.51145	15.5521	10.3524	8.92171	4.46085
			0.0262144	0.87	2.6	1.2	2.3	1.7425	0.836994	0.418497			0.0262144	3.43268	2.68465	0.90172	1.68489	2.17598	1.111	0.555498
			0.0104858		1.9	0.9	1.8	1.53333	0.550757	0.31798			0.0104858	1.23688	1.86596	1.14755	1.44366	1.42351	0.319977	0.159988
			0	0.9	2	1	1.7	1.4	0.535413	0.267706			0	1.53311		1.49762	1.43742	1.48938	0.0483707	0.0279268

## Sheet: Fig 6A upper
		x: temperature (°C)
		y: -d(RFU)/dT
	Temperature (°C)	DMSO												EPB-113												EPB-102
	Experiment	1				2				3				1				2				3				1				2				3
	Repetition	1	2	3	4	1	2	3	4	1	2	3	4	1	2	3	4	1	2	3	4	1	2	3	4	1	2	3	4	1	2	3	4	1	2	3	4
	3.94849	-238.579	-38.5393	-130.844	-341.477	-221.2	-12.2009	-141.277	-45.9671	-109.546	-22.4703	56.0266	90.9034	-253.471	-228.811	-264.792	-463.71	-454.686	-269.895	-218.084	-376.797	-68.584	-148.495	-83.0968	-209.569	-550.305	-188.325	-298.079	-503.737	-333.009	-97.4794	-266.825	-277.213	-214.903	-81.806	-190.729	-184.741
	4.13069	-256.077	-50.6421	-142.061	-356.053	-228	-23.384	-151.713	-59.1593	-119.719	-28.8383	44.1218	74.487	-259.6	-234.016	-269.866	-470.993	-464.82	-277.969	-224.678	-382.699	-72.7196	-152.355	-86.0365	-217.309	-553.077	-192.385	-298.832	-504.496	-332.043	-105.462	-270.969	-279.796	-215.921	-85.3859	-194.393	-184.903
	4.3129	-273.851	-63.1439	-153.475	-370.657	-234.758	-34.8085	-162.273	-72.6194	-129.98	-35.3704	31.8991	57.5661	-265.669	-239.129	-274.818	-477.991	-474.706	-286.002	-231.313	-388.402	-76.9148	-156.212	-89.0018	-225.021	-555.462	-196.439	-299.367	-504.874	-330.793	-113.545	-275.014	-282.202	-216.744	-88.9878	-198.024	-184.923
	4.4951	-291.964	-76.08	-165.126	-385.349	-241.513	-46.4853	-172.988	-86.3688	-140.353	-42.0782	19.3567	40.131	-271.72	-244.189	-279.692	-484.773	-484.411	-294.043	-238.033	-393.963	-81.1862	-160.097	-92.0169	-232.737	-557.552	-200.526	-299.735	-504.949	-329.306	-121.754	-279.009	-284.478	-217.4	-92.6326	-201.661	-184.831
	4.6773	-310.455	-89.4682	-177.038	-400.171	-248.295	-58.4118	-183.872	-100.413	-150.853	-48.9637	6.50565	22.1891	-277.782	-249.224	-284.52	-491.391	-493.985	-302.128	-244.871	-399.428	-85.544	-164.034	-95.1028	-240.477	-559.423	-204.676	-299.979	-504.789	-327.625	-130.108	-282.992	-286.662	-217.914	-96.3373	-205.335	-184.651
	4.8595	-329.339	-103.31	-189.221	-415.14	-255.12	-70.572	-194.927	-114.744	-161.48	-56.0202	-6.63058	3.76316	-283.871	-254.253	-289.327	-497.879	-503.455	-310.276	-251.844	-404.83	-89.9925	-168.039	-98.2777	-248.25	-561.142	-208.909	-300.139	-504.451	-325.783	-138.614	-286.989	-288.788	-218.305	-100.114	-209.069	-184.406
	5.04171	-348.605	-117.594	-201.669	-430.249	-261.992	-82.9359	-206.138	-129.335	-172.22	-63.2323	-20.0173	-15.1103	-289.986	-259.281	-294.123	-504.252	-512.828	-318.493	-258.955	-410.184	-94.5297	-172.118	-101.556	-256.046	-562.757	-213.234	-300.247	-503.977	-323.807	-147.27	-291.017	-290.877	-218.587	-103.968	-212.878	-184.111
	5.22391	-368.215	-132.286	-214.359	-445.459	-268.899	-95.4585	-217.473	-144.147	-183.042	-70.5762	-33.6091	-34.3811	-296.108	-264.299	-298.898	-510.497	-522.078	-326.762	-266.189	-415.485	-99.1464	-176.265	-104.945	-263.843	-564.289	-217.647	-300.319	-503.388	-321.71	-156.06	-295.075	-292.937	-218.759	-107.899	-216.763	-183.773
	5.40611	-388.093	-147.334	-227.239	-460.694	-275.803	-108.076	-228.876	-159.118	-193.892	-78.0174	-47.3485	-53.982	-302.188	-269.269	-303.622	-516.562	-531.138	-335.035	-273.505	-420.699	-103.823	-180.455	-108.444	-271.593	-565.717	-222.122	-300.352	-502.669	-319.486	-164.952	-299.135	-294.954	-218.808	-111.889	-220.707	-183.386
	5.58831	-408.098	-162.643	-240.218	-475.813	-282.626	-120.701	-240.258	-174.153	-204.681	-85.5075	-61.1654	-73.8235	-308.139	-274.118	-308.22	-522.338	-539.876	-343.219	-280.82	-425.744	-108.526	-184.637	-112.032	-279.219	-566.949	-226.594	-300.305	-501.748	-317.096	-173.882	-303.131	-296.875	-218.694	-115.904	-224.661	-182.921
	5.77052	-427.99	-178.063	-253.142	-490.569	-289.224	-133.221	-251.475	-189.123	-215.273	-92.9826	-74.9866	-93.8007	-313.799	-278.702	-312.545	-527.592	-548.039	-351.135	-287.973	-430.44	-113.193	-188.702	-115.649	-286.584	-567.734	-230.935	-300.054	-500.418	-314.42	-182.741	-306.911	-298.568	-218.322	-119.87	-228.512	-182.295
	5.95272	-447.426	-193.487	-265.795	-504.502	-295.285	-145.573	-262.326	-203.929	-225.471	-100.413	-88.8659	-113.982	-318.825	-282.693	-316.236	-531.731	-555.024	-358.407	-294.662	-434.322	-117.73	-192.431	-119.16	-293.425	-567.332	-234.868	-299.204	-498.041	-311.058	-191.362	-310.113	-299.659	-217.406	-123.639	-231.998	-181.262
	6.13492	-466.698	-209.707	-278.398	-517.2	-300.368	-158.232	-272.888	-219.088	-235.241	-108.177	-103.626	-135.616	-322.711	-285.5	-318.617	-533.469	-559.602	-364.523	-300.651	-436.453	-122.183	-195.563	-122.459	-299.416	-563.998	-238.053	-296.813	-493.038	-305.933	-199.775	-312.1	-299.318	-215.166	-127.076	-234.749	-179.212
	6.31712	-492.015	-232.856	-295.039	-530.954	-305.663	-171.329	-284.627	-237.304	-244.721	-118.412	-121.766	-163.726	-325.729	-286.962	-320.164	-532.15	-559.968	-370.413	-308.306	-438.278	-128.234	-199.68	-127.86	-304.785	-558.301	-242.158	-294.687	-486.903	-299.377	-209.538	-314.101	-298.319	-209.962	-131.029	-238.939	-176.64
	6.49933	-518.522	-257.514	-312.587	-544.992	-311.197	-183.836	-296.3	-256.04	-253.836	-129.179	-140.792	-193.129	-328.403	-287.957	-321.585	-530	-558.845	-375.904	-316.245	-440.271	-134.683	-204.148	-133.551	-309.829	-551.887	-246.309	-293.09	-481.069	-292.88	-219.225	-315.998	-297.175	-203.911	-134.817	-243.382	-174.376
	6.68153	-545.711	-283.414	-330.817	-559.245	-317.016	-195.751	-307.728	-275.036	-262.632	-140.288	-160.535	-223.383	-330.73	-288.523	-322.894	-526.9	-556.167	-380.888	-324.374	-442.208	-141.354	-208.975	-139.31	-314.422	-544.792	-250.371	-291.979	-475.565	-286.512	-228.644	-317.739	-295.844	-197.187	-138.41	-247.905	-172.625
	6.86373	-573.091	-310.25	-349.498	-573.605	-323.089	-207.086	-318.737	-293.936	-271.121	-151.574	-180.67	-253.897	-332.684	-288.696	-324.067	-522.708	-551.87	-385.307	-332.605	-443.818	-148.044	-214.126	-145.019	-318.429	-537.181	-254.2	-291.296	-470.424	-280.37	-237.587	-319.296	-294.32	-190.002	-141.844	-252.397	-171.545
	7.04593	-600.196	-337.594	-368.391	-587.913	-329.291	-217.782	-329.159	-312.307	-279.251	-162.91	-200.742	-283.939	-334.19	-288.48	-325.029	-517.301	-545.885	-389.13	-340.818	-444.834	-154.54	-219.487	-150.663	-321.714	-529.314	-257.645	-291.012	-465.691	-274.573	-245.821	-320.633	-292.639	-182.563	-145.18	-256.824	-171.202
	7.22814	-626.566	-364.835	-387.247	-601.963	-335.419	-227.64	-338.843	-329.671	-286.9	-174.192	-220.244	-312.689	-335.109	-287.84	-325.666	-510.612	-538.159	-392.31	-348.82	-445.043	-160.625	-224.861	-156.28	-324.141	-521.492	-260.542	-291.153	-461.426	-269.269	-253.093	-321.676	-290.879	-175.046	-148.454	-261.202	-171.562
	7.41034	-651.72	-391.16	-405.795	-615.498	-341.249	-236.312	-347.648	-345.558	-293.905	-185.334	-238.729	-339.326	-335.256	-286.714	-325.855	-502.654	-528.694	-394.756	-356.328	-444.325	-166.087	-229.986	-161.893	-325.584	-513.976	-262.717	-291.796	-457.691	-264.615	-259.136	-322.297	-289.129	-167.588	-151.624	-265.543	-172.506
	7.59254	-675.136	-415.613	-423.749	-628.245	-346.6	-243.375	-355.443	-359.582	-300.126	-196.275	-255.904	-363.144	-334.442	-285.037	-325.513	-493.511	-517.59	-396.315	-362.996	-442.658	-170.742	-234.57	-167.447	-325.955	-506.923	-263.993	-293.036	-454.533	-260.753	-263.695	-322.316	-287.458	-160.311	-154.544	-269.799	-173.869
	7.77475	-696.274	-437.247	-440.843	-639.967	-351.375	-248.479	-362.13	-371.534	-305.52	-206.971	-271.688	-383.673	-332.535	-282.778	-324.629	-483.334	-505.083	-396.796	-368.474	-440.09	-174.441	-238.339	-172.767	-325.232	-500.36	-264.199	-294.927	-451.964	-257.775	-266.569	-321.522	-285.871	-153.352	-156.986	-273.807	-175.483
	7.95695	-714.645	-455.359	-456.884	-650.548	-355.578	-251.534	-367.7	-381.458	-310.201	-217.387	-286.222	-400.783	-329.514	-279.996	-323.28	-472.327	-491.555	-396.037	-372.495	-436.672	-177.073	-241.089	-177.571	-323.483	-494.216	-263.207	-297.422	-449.925	-255.685	-267.666	-319.711	-284.298	-146.887	-158.691	-277.291	-177.215
	8.13915	-729.907	-469.701	-471.783	-660.047	-359.298	-252.832	-372.264	-389.661	-314.461	-227.474	-299.819	-414.731	-325.507	-276.861	-321.61	-460.708	-477.496	-393.995	-374.956	-432.395	-178.575	-242.724	-181.533	-320.851	-488.399	-260.982	-300.329	-448.268	-254.362	-267.033	-316.734	-282.613	-141.139	-159.454	-279.924	-178.993
	8.32135	-741.922	-480.566	-485.538	-668.661	-362.66	-253.008	-376.04	-396.596	-318.698	-237.161	-312.821	-426.059	-320.759	-273.618	-319.796	-448.651	-463.411	-390.785	-375.954	-427.154	-178.933	-243.268	-184.359	-317.527	-482.891	-257.623	-303.318	-446.766	-253.583	-264.838	-312.551	-280.668	-136.378	-159.192	-281.425	-180.801
	8.50356	-750.702	-488.632	-498.161	-676.592	-365.744	-252.807	-379.247	-402.636	-323.276	-246.373	-325.392	-435.316	-315.565	-270.489	-317.99	-436.221	-449.684	-386.633	-375.735	-420.762	-178.179	-242.821	-185.855	-313.699	-477.78	-253.344	-305.99	-445.168	-253.109	-261.278	-307.25	-278.34	-132.888	-157.946	-281.662	-182.621
	8.68576	-756.403	-494.74	-509.654	-683.992	-368.556	-252.905	-382.079	-407.959	-328.444	-255.093	-337.466	-442.914	-310.191	-267.604	-316.284	-423.413	-436.533	-381.818	-374.62	-413.012	-176.376	-241.502	-185.958	-309.544	-473.215	-248.427	-307.965	-443.229	-252.747	-256.547	-301.035	-275.574	-130.884	-155.878	-280.679	-184.37
	8.86796	-759.355	-499.745	-520.073	-691.009	-371.051	-253.874	-384.752	-412.628	-334.343	-263.398	-348.868	-449.192	-304.83	-264.985	-314.689	-410.248	-424.053	-376.64	-372.936	-403.75	-173.62	-239.402	-184.73	-305.237	-469.312	-243.208	-308.962	-440.724	-252.344	-250.869	-294.207	-272.401	-130.435	-153.241	-278.676	-185.862
	9.05016	-760.015	-504.398	-529.551	-697.774	-373.149	-256.162	-387.493	-416.65	-340.98	-271.459	-359.426	-454.439	-299.58	-262.568	-313.133	-396.859	-412.268	-371.372	-370.932	-392.946	-170.02	-236.566	-182.321	-300.916	-466.093	-238.03	-308.862	-437.486	-251.768	-244.502	-287.122	-268.92	-131.437	-150.322	-275.957	-186.841
	9.23237	-758.884	-509.243	-538.277	-704.343	-374.78	-260.04	-390.498	-420.024	-348.235	-279.485	-369.049	-458.904	-294.45	-260.243	-311.494	-383.498	-401.194	-366.196	-368.711	-380.753	-165.698	-233.02	-178.916	-296.637	-463.446	-233.192	-307.705	-433.438	-250.908	-237.691	-280.149	-265.268	-133.63	-147.36	-272.857	-187.052
	9.41457	-756.43	-514.572	-546.454	-710.641	-375.926	-265.563	-393.86	-422.781	-355.894	-287.67	-377.768	-462.835	-289.375	-257.884	-309.651	-370.5	-390.88	-361.147	-366.213	-367.504	-160.808	-228.804	-174.694	-292.347	-461.126	-228.903	-305.648	-428.606	-249.676	-230.642	-273.606	-261.559	-136.639	-144.485	-269.679	-186.309
	9.59677	-753.029	-520.453	-554.235	-716.467	-376.663	-272.553	-397.524	-425.017	-363.713	-296.123	-385.735	-466.515	-284.259	-255.372	-307.524	-358.205	-381.412	-356.107	-363.254	-353.639	-155.533	-224.014	-169.776	-287.885	-458.8	-225.26	-302.903	-423.102	-248.021	-223.516	-267.717	-257.847	-140.038	-141.7	-266.621	-184.551
	9.77897	-748.953	-526.859	-561.698	-721.577	-377.161	-280.655	-401.301	-426.889	-371.471	-304.82	-393.183	-470.275	-279.015	-252.595	-305.089	-346.895	-372.88	-350.845	-359.61	-339.594	-150.066	-218.819	-164.209	-283.021	-456.123	-222.258	-299.667	-417.08	-245.927	-216.449	-262.591	-254.131	-143.418	-138.933	-263.741	-181.875
	9.96118	-744.417	-533.806	-568.841	-725.799	-377.653	-289.467	-404.924	-428.576	-378.993	-313.585	-400.347	-474.46	-273.597	-249.448	-302.358	-336.731	-365.339	-345.106	-355.116	-325.702	-144.566	-213.456	-157.964	-277.533	-452.814	-219.8	-296.06	-410.701	-243.394	-209.59	-258.246	-250.378	-146.446	-136.095	-260.972	-178.545
	10.1434	-739.65	-541.435	-575.606	-729.106	-378.374	-298.678	-408.134	-430.229	-386.149	-322.152	-407.408	-479.374	-268.012	-245.817	-299.352	-327.73	-358.778	-338.698	-349.731	-312.143	-139.143	-208.209	-150.988	-271.271	-448.685	-217.731	-292.082	-404.097	-240.417	-203.106	-254.658	-246.567	-148.876	-133.158	-258.186	-174.939
	10.3256	-734.942	-549.974	-581.91	-731.631	-379.511	-308.134	-410.763	-431.935	-392.835	-330.274	-414.445	-485.215	-262.303	-241.569	-296.071	-319.773	-353.107	-331.551	-343.555	-298.966	-133.869	-203.363	-143.267	-264.213	-443.641	-215.87	-287.622	-397.378	-236.971	-197.168	-251.813	-242.701	-150.53	-130.205	-255.283	-171.465
	10.5078	-730.657	-559.63	-587.692	-733.615	-381.156	-317.822	-412.78	-433.703	-398.941	-337.826	-421.416	-492.031	-256.51	-236.563	-292.458	-312.663	-348.152	-323.727	-336.775	-286.141	-128.796	-199.145	-134.87	-256.458	-437.642	-214.063	-282.526	-390.636	-233.029	-191.934	-249.739	-238.819	-151.255	-127.442	-252.263	-168.447
	10.69	-727.172	-570.465	-592.943	-735.345	-383.287	-327.794	-414.299	-435.468	-404.33	-344.837	-428.184	-499.705	-250.641	-230.676	-288.39	-306.204	-343.685	-315.39	-329.58	-273.606	-123.955	-195.675	-125.965	-248.191	-430.668	-212.232	-276.695	-383.958	-228.583	-187.53	-248.514	-234.993	-150.89	-125.158	-249.234	-166.058
	10.8722	-724.804	-582.291	-597.711	-737.074	-385.784	-338.071	-415.541	-437.102	-408.839	-351.446	-434.568	-507.957	-244.663	-223.812	-283.681	-300.266	-339.468	-306.747	-322.075	-261.31	-119.335	-192.942	-116.781	-239.604	-422.696	-210.405	-270.164	-377.424	-223.658	-184.047	-248.237	-231.326	-149.262	-123.631	-246.382	-164.317
	11.0544	-723.738	-594.609	-602.094	-738.945	-388.487	-348.562	-416.75	-438.443	-412.314	-357.83	-440.412	-516.397	-238.514	-215.935	-278.116	-294.813	-335.32	-297.965	-314.234	-249.238	-114.886	-190.814	-107.56	-230.825	-413.707	-208.698	-263.124	-371.109	-218.319	-181.529	-248.985	-227.934	-146.216	-123.032	-243.897	-163.138
	11.2366	-723.995	-606.646	-606.218	-740.944	-391.253	-359.007	-418.099	-439.343	-414.654	-364.128	-445.626	-524.596	-232.118	-207.07	-271.495	-289.858	-331.163	-289.119	-305.902	-237.428	-110.531	-189.082	-98.5149	-221.869	-403.722	-207.26	-255.88	-365.097	-212.679	-179.981	-250.772	-224.912	-141.654	-123.359	-241.901	-162.424
	11.4188	-725.446	-617.507	-610.211	-742.904	-393.998	-368.973	-419.621	-439.723	-415.854	-370.397	-450.201	-532.184	-225.393	-197.305	-263.682	-285.394	-327.026	-280.164	-296.855	-225.961	-106.195	-187.496	-89.8237	-212.644	-392.833	-206.196	-248.782	-359.499	-206.891	-179.365	-253.504	-222.301	-135.594	-124.428	-240.395	-162.133
	11.601	-727.865	-626.401	-614.193	-744.58	-396.697	-377.928	-421.209	-439.601	-416.026	-376.581	-454.192	-538.913	-218.267	-186.771	-254.631	-281.346	-323	-270.981	-286.878	-214.922	-101.819	-185.819	-81.6255	-203.006	-381.244	-205.508	-242.163	-354.449	-201.141	-179.614	-256.956	-220.073	-128.213	-125.921	-239.253	-162.324
	11.7832	-731.008	-632.847	-618.259	-745.758	-399.354	-385.342	-422.688	-439.082	-415.382	-382.523	-457.686	-544.685	-210.703	-175.627	-244.38	-277.557	-319.167	-261.448	-275.87	-204.347	-97.3598	-183.868	-74.0304	-192.85	-369.279	-205.073	-236.278	-350.079	-195.614	-180.649	-260.761	-218.146	-119.855	-127.474	-238.267	-163.128
	11.9654	-734.667	-636.739	-622.459	-746.352	-401.968	-390.78	-423.907	-438.307	-414.198	-388	-460.77	-549.511	-202.712	-164.024	-233.032	-273.784	-315.524	-251.51	-263.907	-194.185	-92.7921	-181.532	-67.1288	-182.194	-357.355	-204.672	-231.261	-346.483	-190.457	-182.383	-264.446	-216.422	-111.01	-128.771	-237.214	-164.68
	12.1476	-738.687	-638.285	-626.774	-746.426	-404.506	-393.97	-424.814	-437.382	-412.768	-392.792	-463.49	-553.456	-194.338	-152.091	-220.738	-269.696	-311.934	-241.221	-251.26	-184.304	-88.1141	-178.757	-60.997	-171.224	-345.906	-204.063	-227.123	-343.692	-185.758	-184.718	-267.511	-214.802	-102.249	-129.615	-235.937	-167.023
	12.3298	-742.948	-637.873	-631.129	-746.17	-406.892	-394.83	-425.476	-436.335	-411.357	-396.748	-465.836	-556.578	-185.62	-139.933	-207.665	-264.901	-308.143	-230.742	-238.352	-174.543	-83.3473	-175.517	-55.6802	-160.275	-335.292	-203.074	-223.798	-341.678	-181.549	-187.549	-269.532	-213.192	-94.1358	-129.944	-234.382	-170.043
	12.512	-747.32	-635.954	-635.423	-745.827	-409.003	-393.488	-426.059	-435.114	-410.151	-399.831	-467.739	-558.907	-176.569	-127.651	-193.969	-259.02	-303.839	-220.313	-225.662	-164.745	-78.5265	-171.78	-51.1621	-149.76	-325.725	-201.69	-221.214	-340.377	-177.83	-190.763	-270.249	-211.502	-87.122	-129.806	-232.595	-173.459
	12.6942	-751.638	-633.005	-639.569	-745.623	-410.674	-390.288	-426.764	-433.604	-409.235	-402.108	-469.095	-560.429	-167.165	-115.358	-179.775	-251.798	-298.744	-210.219	-213.604	-154.795	-73.6794	-167.482	-47.3402	-140.049	-317.246	-200.078	-219.336	-339.717	-174.598	-194.238	-269.603	-209.656	-81.4903	-129.308	-230.678	-176.866
	12.8764	-755.681	-629.509	-643.522	-745.701	-411.714	-385.745	-427.75	-431.671	-408.622	-403.71	-469.786	-561.096	-157.372	-103.199	-165.168	-243.182	-292.695	-200.72	-202.423	-144.638	-68.8105	-162.537	-44.0307	-131.34	-309.732	-198.543	-218.16	-339.623	-171.857	-197.837	-267.718	-207.604	-77.3598	-128.549	-228.751	-179.826
	13.0586	-759.195	-625.919	-647.281	-746.082	-411.966	-380.432	-429.046	-429.198	-408.303	-404.771	-469.706	-560.85	-147.154	-91.3542	-150.204	-233.313	-285.69	-191.998	-192.148	-134.296	-63.8996	-156.862	-41.0059	-123.582	-302.945	-197.419	-217.69	-339.996	-169.637	-201.396	-264.832	-205.311	-74.7306	-127.576	-226.922	-181.957
	13.2408	-761.937	-622.596	-650.86	-746.674	-411.372	-374.834	-430.512	-426.123	-408.322	-405.379	-468.791	-559.674	-136.467	-80.0122	-134.93	-222.445	-277.878	-184.096	-182.615	-123.842	-58.9182	-150.414	-38.0408	-116.493	-296.612	-196.936	-217.899	-340.685	-167.991	-204.725	-261.203	-202.754	-73.529	-126.354	-225.275	-183.01
	13.423	-763.735	-619.768	-654.251	-747.323	-410.004	-369.241	-431.873	-422.464	-408.786	-405.563	-467.05	-557.645	-125.253	-69.3038	-119.403	-210.84	-269.494	-176.93	-173.54	-113.356	-53.8517	-143.214	-34.9348	-109.645	-290.515	-197.128	-218.719	-341.46	-166.982	-207.631	-257.027	-199.926	-73.6436	-124.795	-223.847	-182.913
	13.6052	-764.537	-617.554	-657.406	-747.901	-408.051	-363.738	-432.825	-418.323	-409.844	-405.309	-464.6	-554.953	-113.435	-59.2487	-103.696	-198.71	-260.76	-170.332	-164.614	-102.871	-48.7065	-135.36	-31.5048	-102.592	-284.549	-197.795	-220.025	-342.013	-166.646	-209.954	-252.388	-196.847	-74.9526	-122.816	-222.611	-181.753
	13.7874	-764.434	-615.994	-660.237	-748.377	-405.752	-358.282	-433.148	-413.861	-411.611	-404.604	-461.671	-551.87	-100.927	-49.7316	-87.9062	-186.194	-251.805	-164.114	-155.59	-92.3514	-43.5029	-127.025	-27.5697	-94.9938	-278.739	-198.547	-221.624	-341.991	-166.959	-211.59	-247.263	-193.573	-77.3318	-120.399	-221.484	-179.716
	13.9696	-763.64	-615.06	-662.639	-748.828	-403.32	-352.829	-432.788	-409.261	-414.093	-403.49	-458.568	-548.695	-87.6452	-40.518	-72.1696	-173.35	-242.64	-158.109	-146.336	-81.7195	-38.2653	-118.445	-22.9514	-86.6755	-273.188	-198.89	-223.258	-341.064	-167.821	-212.502	-241.579	-190.184	-80.6365	-117.625	-220.362	-176.997
	14.1518	-762.413	-614.641	-664.506	-749.403	-400.887	-347.41	-431.866	-404.696	-417.137	-402.114	-455.61	-545.702	-73.5178	-31.2968	-56.6533	-160.156	-233.172	-152.186	-136.854	-70.8958	-33.0151	-109.881	-17.4982	-77.6185	-267.999	-198.358	-224.633	-339	-169.068	-212.704	-235.289	-186.748	-84.6697	-114.657	-219.163	-173.718
	14.334	-760.985	-614.556	-665.767	-750.268	-398.495	-342.148	-430.624	-400.317	-420.435	-400.726	-453.065	-543.117	-58.4954	-21.741	-41.5274	-146.549	-223.259	-146.249	-127.248	-59.8265	-27.7634	-101.556	-11.1153	-67.8901	-263.204	-196.641	-225.481	-335.721	-170.503	-212.253	-228.438	-183.293	-89.159	-111.707	-217.855	-169.894
	14.5162	-759.501	-614.603	-666.405	-751.546	-396.108	-337.25	-429.34	-396.25	-423.571	-399.63	-451.091	-541.108	-42.5683	-11.5698	-26.919	-132.478	-212.778	-140.238	-117.654	-48.4882	-22.4985	-93.6089	-3.78799	-57.5558	-258.735	-193.678	-225.615	-331.292	-171.914	-211.238	-221.2	-179.807	-93.7537	-108.984	-216.449	-165.456
	14.6984	-757.991	-614.615	-666.448	-753.269	-393.638	-333.007	-428.242	-392.595	-426.103	-399.093	-449.713	-539.774	-25.7912	-0.594095	-12.881	-117.944	-201.686	-134.122	-108.169	-36.8744	-17.1758	-86.0585	4.41403	-46.6151	-254.434	-189.67	-224.95	-325.878	-173.101	-209.782	-213.87	-176.276	-98.0391	-106.635	-214.963	-160.322
	14.8806	-756.373	-614.484	-665.956	-755.356	-390.994	-329.769	-427.429	-389.431	-427.679	-399.282	-448.836	-539.139	-8.29581	11.2751	0.605987	-103.013	-190.056	-127.883	-98.7945	-24.9883	-11.7252	-78.8185	13.3553	-34.9783	-250.11	-185.002	-223.482	-319.672	-173.901	-208.03	-206.822	-172.716	-101.572	-104.701	-213.381	-154.479
	15.0628	-754.492	-614.156	-665.004	-757.61	-388.127	-327.868	-426.851	-386.816	-428.123	-400.212	-448.293	-539.167	9.72452	24.0604	13.6075	-87.8039	-178.071	-121.484	-89.4435	-12.8451	-6.07922	-71.7285	22.8671	-22.4893	-245.601	-180.098	-221.26	-312.829	-174.21	-206.125	-200.43	-169.18	-103.941	-103.103	-211.638	-148.046
	15.2451	-752.18	-613.635	-663.677	-759.775	-385.078	-327.53	-426.337	-384.795	-427.467	-401.743	-447.905	-539.788	28.0527	37.7754	26.2041	-72.4639	-165.957	-114.857	-79.966	-0.46691	-0.205875	-64.5999	32.7766	-8.98216	-240.844	-175.267	-218.372	-305.448	-173.998	-204.189	-194.998	-165.734	-104.852	-101.673	-209.617	-141.286
	15.4273	-749.347	-613	-662.078	-761.611	-381.971	-328.806	-425.691	-383.402	-425.913	-403.613	-447.548	-540.926	46.4785	52.467	38.4671	-57.1564	-153.895	-107.906	-70.2004	12.1403	5.87505	-57.2646	42.9283	5.63736	-235.897	-170.608	-214.949	-297.571	-173.301	-202.295	-190.688	-162.438	-104.197	-100.198	-207.17	-134.558
	15.6095	-746.03	-612.4	-660.335	-762.977	-378.982	-331.549	-424.81	-382.653	-423.751	-405.501	-447.196	-542.509	64.8114	68.213	50.4462	-42.0635	-141.953	-100.534	-60.0234	25.0065	12.0965	-49.618	53.195	21.3136	-230.941	-165.996	-211.161	-289.228	-172.185	-200.452	-187.484	-159.33	-102.086	-98.4712	-204.163	-128.232
	15.7917	-742.404	-611.986	-658.6	-763.856	-376.283	-335.434	-423.767	-382.55	-421.284	-407.079	-446.906	-544.462	82.8936	85.0713	62.164	-27.3737	-130.06	-92.6709	-49.3922	38.1827	18.3573	-41.6378	63.4735	37.8013	-226.235	-161.166	-207.196	-280.482	-170.706	-198.591	-185.191	-156.417	-98.8119	-96.3334	-200.506	-122.597
	15.9739	-738.732	-611.827	-657.033	-764.343	-374	-339.992	-422.806	-383.092	-418.779	-408.066	-446.774	-546.703	100.625	103.012	73.617	-13.2337	-118.047	-84.2891	-38.3694	51.6953	24.535	-33.3701	73.6692	54.6836	-222.058	-155.846	-203.239	-271.484	-168.89	-196.582	-183.506	-153.65	-94.7635	-93.6905	-196.179	-117.811
	16.1561	-735.292	-611.901	-655.786	-764.597	-372.197	-344.685	-422.262	-384.288	-416.447	-408.278	-446.882	-549.136	117.987	121.872	84.7903	0.297121	-105.723	-75.4172	-27.1213	65.5058	30.5001	-24.8916	83.6843	71.4437	-218.646	-149.894	-199.459	-262.496	-166.735	-194.277	-182.114	-150.921	-90.3293	-90.5193	-191.235	-113.896
	16.3383	-732.305	-612.18	-654.994	-764.785	-370.883	-349.009	-422.449	-386.173	-414.438	-407.65	-447.256	-551.665	135.034	141.346	95.6847	13.2353	-92.9798	-66.144	-15.8842	79.5089	36.1292	-16.2625	93.4259	87.5667	-216.152	-143.395	-195.999	-253.891	-164.219	-191.559	-180.778	-148.079	-85.8081	-86.8685	-185.791	-110.772
	16.5205	-729.903	-612.767	-654.769	-765.025	-370.04	-352.604	-423.562	-388.794	-412.842	-406.222	-447.852	-554.193	151.866	161.022	106.339	25.6116	-79.8496	-56.602	-4.90812	93.5615	41.3093	-7.49	102.828	102.646	-214.612	-136.666	-192.956	-246.098	-161.318	-188.385	-179.385	-144.992	-81.3613	-82.8486	-180.01	-108.305
	16.7027	-728.119	-613.95	-655.186	-765.362	-369.652	-355.307	-425.625	-392.172	-411.73	-404.092	-448.557	-556.604	168.596	180.438	116.831	37.424	-66.5125	-46.9302	5.59502	107.522	45.9392	1.48538	111.861	116.458	-213.934	-130.179	-190.355	-239.521	-158.043	-184.795	-177.95	-141.6	-77.0189	-78.6004	-174.075	-106.35
	16.8849	-726.911	-616.141	-656.274	-765.766	-369.738	-357.112	-428.477	-396.272	-411.189	-401.357	-449.213	-558.751	185.331	199.159	127.269	48.6473	-53.2456	-37.2311	15.4862	121.277	49.9342	10.7768	120.532	128.967	-213.911	-124.413	-188.145	-234.452	-154.466	-180.89	-176.583	-137.949	-72.7306	-74.2484	-168.174	-104.798
	17.0671	-726.23	-619.719	-657.997	-766.169	-370.385	-358.061	-431.818	-400.977	-411.343	-398.053	-449.663	-560.466	202.194	216.844	137.761	59.2809	-40.3458	-27.5423	24.7165	134.761	53.2304	20.5159	128.885	140.258	-214.285	-119.69	-186.219	-230.997	-150.726	-176.783	-175.427	-134.184	-68.4317	-69.8658	-162.467	-103.606
	17.2493	-726.09	-624.894	-660.256	-766.504	-371.741	-358.168	-435.301	-406.097	-412.308	-394.167	-449.818	-561.587	219.343	233.297	148.402	69.3821	-28.0437	-17.8412	33.3356	147.948	55.7796	30.8052	137.023	150.454	-214.822	-116.082	-184.438	-229.064	-147.007	-172.557	-174.598	-130.519	-64.0976	-65.4738	-157.062	-102.804
	17.4315	-726.627	-631.66	-662.899	-766.731	-373.966	-357.395	-438.637	-411.383	-414.126	-389.694	-449.707	-561.982	236.968	248.467	159.248	79.0551	-16.4387	-8.07822	41.4959	160.834	57.543	41.6707	145.124	159.651	-215.387	-113.415	-182.645	-228.389	-143.487	-168.219	-174.134	-127.197	-59.782	-61.0734	-152.009	-102.449
	17.6137	-728.099	-639.814	-665.74	-766.838	-377.164	-355.685	-441.654	-416.553	-416.719	-384.728	-449.488	-561.567	255.275	262.397	170.304	88.4139	-5.49312	1.78839	49.4376	173.401	58.4882	53.0295	153.436	167.906	-215.962	-111.355	-180.666	-228.603	-140.3	-163.691	-173.975	-124.449	-55.6257	-56.6873	-147.317	-102.557
	17.7959	-730.802	-648.959	-668.596	-766.832	-381.335	-353.008	-444.308	-421.326	-419.88	-379.531	-449.397	-560.315	274.447	275.165	181.517	97.5631	4.9115	11.778	57.4374	185.583	58.5951	64.6953	162.218	175.255	-216.597	-109.541	-178.337	-229.32	-137.492	-158.831	-173.975	-122.444	-51.83	-52.3841	-143.003	-103.042
	17.9781	-734.949	-658.519	-671.314	-766.725	-386.373	-349.39	-446.64	-425.464	-423.329	-374.56	-449.674	-558.273	294.637	286.848	192.795	106.613	14.8865	21.8936	65.7324	197.272	57.8774	76.4256	171.658	181.746	-217.334	-107.691	-175.539	-230.212	-134.996	-153.482	-173.95	-121.253	-48.5983	-48.2784	-139.125	-103.719
	18.1603	-740.562	-667.812	-673.791	-766.512	-392.085	-344.92	-448.721	-428.811	-426.769	-370.413	-450.506	-555.56	315.949	297.532	204.042	115.698	24.4686	32.1328	74.4533	208.345	56.4117	87.9861	181.802	187.467	-218.147	-105.679	-172.235	-231.057	-132.626	-147.56	-173.731	-120.843	-46.0672	-44.517	-135.782	-104.353
	18.3425	-747.445	-676.211	-675.97	-766.143	-398.214	-339.773	-450.588	-431.317	-429.941	-367.713	-452.007	-552.362	338.432	307.333	215.201	124.979	33.605	42.4891	83.6037	218.703	54.3528	99.208	192.532	192.564	-218.914	-103.543	-168.455	-231.742	-130.109	-141.13	-173.228	-121.102	-44.251	-41.263	-133.079	-104.721
	18.5247	-755.234	-683.312	-677.812	-765.493	-404.473	-334.274	-452.195	-433.017	-432.637	-366.95	-454.225	-548.895	362.063	316.436	226.261	134.633	42.1904	52.9445	93.0855	228.276	51.9255	110.013	203.604	197.216	-219.413	-101.453	-164.253	-232.224	-127.164	-134.442	-172.454	-121.889	-43.0214	-38.6651	-131.074	-104.656
	18.7069	-763.462	-689.007	-679.265	-764.359	-410.583	-328.936	-453.399	-433.982	-434.722	-368.359	-457.16	-545.378	386.748	325.107	237.249	144.846	50.1255	63.4639	102.741	237.019	49.3953	120.405	214.715	201.598	-219.362	-99.6126	-159.658	-232.476	-123.592	-127.9	-171.531	-123.084	-42.1381	-36.808	-129.737	-104.072
	18.8891	-771.635	-693.432	-680.262	-762.5	-416.318	-324.414	-453.993	-434.268	-436.131	-371.849	-460.798	-542.011	412.323	333.708	248.186	155.79	57.3744	74.0008	112.395	244.904	47.0344	130.437	225.581	205.831	-218.477	-98.1599	-154.663	-232.445	-119.351	-121.963	-170.638	-124.598	-41.3218	-35.6641	-128.943	-102.957
	19.0713	-779.301	-696.867	-680.752	-759.724	-421.532	-321.377	-453.765	-433.887	-436.873	-377.016	-465.13	-538.983	438.574	342.668	259.059	167.569	64.0029	84.508	121.89	251.926	45.0879	140.173	236.008	209.97	-216.537	-97.1014	-149.26	-232.022	-114.563	-117.018	-169.94	-126.355	-40.3467	-35.0794	-128.493	-101.357
	19.2535	-786.125	-699.647	-680.74	-755.965	-426.147	-320.402	-452.577	-432.796	-437.005	-383.241	-470.155	-536.479	465.254	352.429	269.8	180.171	70.1829	94.9427	131.124	258.118	43.7428	149.64	245.915	214.004	-213.432	-96.315	-143.495	-231.052	-109.469	-113.278	-169.516	-128.259	-39.1153	-34.8043	-128.152	-99.3258
	19.4357	-791.923	-702.087	-680.309	-751.333	-430.124	-321.928	-450.419	-430.908	-436.62	-389.839	-475.875	-534.691	492.093	363.363	280.298	193.424	76.1512	105.255	140.075	263.556	43.1087	158.788	255.319	217.871	-209.174	-95.6065	-137.5	-229.355	-104.338	-110.746	-169.31	-130.183	-37.6892	-34.5547	-127.693	-96.88
	19.6179	-796.65	-704.422	-679.602	-746.103	-433.419	-326.242	-447.435	-428.135	-435.842	-396.183	-482.249	-533.799	518.811	375.704	290.433	207.01	82.1354	115.369	148.806	268.345	43.2154	167.479	264.271	221.465	-203.901	-94.7882	-131.491	-226.767	-99.3812	-109.24	-169.134	-131.969	-36.2578	-34.0784	-126.93	-93.9859
	19.8001	-800.322	-706.778	-678.786	-740.667	-435.963	-333.453	-443.898	-424.442	-434.84	-401.799	-489.16	-533.939	545.139	389.521	300.118	220.528	88.2867	125.16	157.434	272.597	44.0243	175.51	272.787	224.654	-197.84	-93.7472	-125.742	-223.187	-94.6999	-108.488	-168.711	-133.428	-35.0579	-33.2099	-125.739	-90.5801
	19.9823	-802.934	-709.204	-678.025	-735.457	-437.667	-343.443	-440.15	-419.916	-433.829	-406.412	-496.393	-535.183	570.848	404.741	309.332	233.587	94.6505	134.459	166.087	276.419	45.4484	182.672	280.815	227.312	-191.263	-92.4868	-120.536	-218.605	-90.2677	-108.233	-167.767	-134.362	-34.2773	-31.9002	-124.061	-86.6168
	20.1645	-804.419	-711.781	-677.453	-730.865	-438.434	-355.859	-436.524	-414.778	-433.044	-409.968	-503.668	-537.522	595.769	421.215	318.113	245.86	101.18	143.083	174.854	279.92	47.3794	188.812	288.234	229.357	-184.437	-91.1305	-116.109	-213.128	-85.9598	-108.33	-166.115	-134.581	-33.9801	-30.2128	-121.895	-82.1094
	20.3467	-804.671	-714.707	-677.176	-727.192	-438.175	-370.145	-433.29	-409.346	-432.705	-412.573	-510.684	-540.889	619.777	438.772	326.537	257.111	107.778	150.875	183.74	283.222	49.7213	193.882	294.894	230.762	-177.578	-89.8789	-112.599	-206.976	-81.6113	-108.766	-163.7	-133.945	-34.0763	-28.281	-119.291	-77.1477
	20.5289	-803.607	-718.286	-677.259	-724.636	-436.828	-385.606	-430.641	-403.972	-432.986	-414.399	-517.151	-545.174	642.775	457.25	334.677	267.206	114.359	157.751	192.653	286.471	52.4175	197.965	300.664	231.549	-170.822	-88.9308	-110.009	-200.442	-77.0953	-109.627	-160.594	-132.382	-34.3444	-26.2264	-116.313	-71.8965
	20.7111	-801.227	-722.812	-677.724	-723.303	-434.394	-401.474	-428.704	-398.977	-433.98	-415.571	-522.822	-550.245	664.685	476.479	342.583	276.133	120.899	163.716	201.419	289.816	55.4638	201.26	305.465	231.766	-164.22	-88.4005	-108.212	-193.841	-72.4016	-111.008	-156.96	-129.902	-34.5003	-24.0778	-113.008	-66.5837
	20.8933	-797.657	-728.414	-678.556	-723.25	-430.953	-416.963	-427.56	-394.614	-435.69	-416.121	-527.518	-555.952	685.451	496.244	350.261	284.004	127.45	168.866	209.826	293.396	58.8943	204.039	309.313	231.473	-157.783	-88.2621	-106.996	-187.448	-67.6741	-112.917	-152.996	-126.595	-34.2813	-21.7389	-109.398	-61.4761
	21.0755	-793.167	-734.962	-679.718	-724.524	-426.682	-431.331	-427.254	-391.033	-438.006	-416.013	-531.158	-562.124	705.039	516.252	357.65	291.004	134.122	173.358	217.688	297.314	62.7394	206.593	312.339	230.745	-151.537	-88.3431	-106.13	-181.454	-63.1771	-115.213	-148.873	-122.626	-33.5147	-19.0246	-105.483	-56.8305
	21.2577	-788.138	-742.079	-681.162	-727.169	-421.836	-443.998	-427.793	-388.261	-440.707	-415.252	-533.757	-568.551	723.423	536.11	364.619	297.329	141.03	177.372	224.909	301.623	66.9698	209.184	314.793	229.703	-145.562	-88.3771	-105.416	-175.95	-59.2076	-117.595	-144.692	-118.216	-32.153	-15.7443	-101.264	-52.8303
	21.4399	-782.997	-749.243	-682.822	-731.204	-416.718	-454.628	-429.132	-386.21	-443.493	-413.983	-535.392	-574.978	740.578	555.341	370.988	303.116	148.226	181.092	231.521	306.308	71.4644	212.008	316.986	228.543	-139.991	-88.0897	-104.727	-170.949	-55.9967	-119.664	-140.469	-113.63	-30.2714	-11.7968	-96.7654	-49.5407
	21.6221	-778.122	-755.88	-684.624	-736.589	-411.653	-463.142	-431.169	-384.715	-446.04	-412.54	-536.143	-581.117	756.492	573.435	376.565	308.421	155.633	184.682	237.662	311.291	76.0268	215.178	319.212	227.529	-134.958	-87.2668	-104.034	-166.418	-53.6355	-121.01	-136.163	-109.146	-28.0298	-7.23423	-92.0679	-46.9179
	21.8043	-773.766	-761.432	-686.489	-743.197	-406.949	-469.625	-433.749	-383.616	-448.067	-411.434	-536.048	-586.685	771.206	589.921	381.18	313.244	163.024	188.294	243.532	316.462	80.445	218.732	321.662	226.947	-130.536	-85.7784	-103.42	-162.33	-52.0475	-121.31	-131.716	-105.026	-25.6094	-2.27402	-87.3071	-44.8662
	21.9866	-770.018	-765.438	-688.342	-750.782	-402.859	-474.211	-436.666	-382.816	-449.378	-411.281	-535.109	-591.433	784.881	604.44	384.727	317.572	170.073	192.067	249.323	321.716	84.5702	222.655	324.373	227.049	-126.709	-83.5651	-103.036	-158.691	-51.0166	-120.411	-127.098	-101.477	-23.1478	2.73789	-82.6394	-43.3031
	22.1688	-766.849	-767.635	-690.104	-758.97	-399.543	-476.991	-439.665	-382.322	-449.866	-412.682	-533.347	-595.186	797.842	616.781	387.187	321.429	176.469	196.124	255.168	326.979	88.3826	226.918	327.242	227.983	-123.378	-80.6141	-103.009	-155.574	-50.2639	-118.356	-122.351	-98.634	-20.6947	7.40125	-78.198	-42.1899
	22.351	-764.19	-767.994	-691.687	-767.263	-397.063	-477.995	-442.454	-382.233	-449.496	-416.083	-530.848	-597.866	810.568	626.845	388.63	324.908	182.025	200.571	261.111	332.194	92.0151	231.499	330.078	229.762	-120.393	-76.9369	-103.339	-153.115	-49.5495	-115.352	-117.578	-96.5559	-18.2002	11.3542	-74.0639	-41.5194
	22.5332	-761.999	-766.658	-692.999	-775.097	-395.406	-477.221	-444.742	-382.686	-448.27	-421.675	-527.783	-599.511	823.579	634.593	389.195	328.178	186.74	205.489	267.091	337.304	95.7237	236.379	332.691	232.258	-117.581	-72.547	-103.842	-151.474	-48.7624	-111.678	-112.92	-95.235	-15.5461	14.363	-70.2646	-41.2828
	22.7154	-760.284	-763.791	-693.983	-781.943	-394.522	-474.684	-446.302	-383.799	-446.222	-429.36	-524.391	-600.273	837.253	640.004	389.038	331.452	190.768	210.941	272.956	342.24	99.814	241.534	334.98	235.226	-114.776	-67.4442	-104.193	-150.776	-47.9567	-107.574	-108.517	-94.6081	-12.6154	16.3792	-66.7981	-41.4395
	22.8976	-759.076	-759.444	-694.65	-787.398	-394.342	-470.452	-447.025	-385.615	-443.427	-438.782	-520.953	-600.382	851.657	643.071	388.274	334.911	194.346	216.993	278.49	346.93	104.54	246.909	336.986	238.367	-111.841	-61.6199	-104.041	-151.048	-47.3148	-103.156	-104.455	-94.5561	-9.36599	17.5358	-63.6662	-41.8932
	23.0798	-758.408	-753.531	-695.097	-791.247	-394.781	-464.699	-446.932	-388.069	-440.006	-449.398	-517.745	-600.096	866.452	643.823	386.932	338.637	197.692	223.713	283.463	351.335	110.004	252.398	338.877	241.4	-108.679	-55.0818	-103.122	-152.185	-47.0558	-98.4041	-100.732	-94.9049	-5.87061	18.0782	-60.8894	-42.4716
	23.262	-758.287	-745.919	-695.485	-793.449	-395.744	-457.769	-446.143	-390.986	-436.126	-460.571	-514.999	-599.637	880.92	642.358	384.971	342.586	200.932	231.165	287.689	355.477	116.092	257.818	340.873	244.11	-105.236	-47.8838	-101.338	-153.95	-47.3321	-93.2162	-97.2538	-95.4506	-2.31181	18.2572	-58.4954	-42.9216
	23.4442	-758.672	-736.576	-695.993	-794.096	-397.144	-450.203	-444.811	-394.122	-431.986	-471.648	-512.855	-599.154	894.103	638.868	382.318	346.615	204.045	239.362	291.082	359.454	122.497	262.917	343.145	246.364	-101.516	-40.1418	-98.7681	-156.03	-48.1564	-87.5167	-93.8727	-95.9985	1.05932	18.2298	-56.4972	-42.9397
	23.6264	-759.437	-725.71	-696.768	-793.349	-398.922	-442.643	-443.069	-397.232	-427.808	-482.027	-511.348	-598.709	905.005	633.646	378.928	350.536	206.877	248.23	293.678	363.417	128.802	267.405	345.735	248.079	-97.5763	-32.0291	-95.6307	-158.104	-49.3712	-81.3523	-90.4506	-96.3871	3.99256	18.0132	-54.8758	-42.2347
	23.8086	-760.344	-713.838	-697.912	-791.39	-401.034	-435.655	-441.004	-400.14	-423.828	-491.215	-510.406	-598.286	912.804	627.069	374.81	354.151	209.212	257.59	295.63	367.547	134.589	271.002	348.522	249.192	-93.523	-23.7698	-92.2055	-159.905	-50.6557	-74.9344	-86.9079	-96.4905	6.32015	17.5036	-53.5701	-40.5929
	23.9908	-761.067	-701.766	-699.484	-788.383	-403.416	-429.578	-438.642	-402.766	-420.286	-498.894	-509.887	-597.838	916.984	619.547	370.034	357.295	210.875	267.166	297.148	372.026	139.53	273.477	351.273	249.62	-89.4907	-15.6342	-88.7375	-161.244	-51.5652	-68.6079	-83.25	-96.2075	8.01389	16.5382	-52.4765	-37.9133
	24.173	-761.272	-690.467	-701.508	-784.454	-405.94	-424.468	-435.977	-405.119	-417.396	-504.937	-509.628	-597.332	917.361	611.472	364.718	359.866	211.811	276.632	298.418	377.023	143.43	274.671	353.716	249.236	-85.6293	-7.9271	-85.3533	-162.01	-51.6042	-62.7619	-79.5587	-95.4481	9.19064	14.9789	-51.4619	-34.2085
	24.3552	-760.705	-680.897	-703.962	-779.699	-408.399	-420.143	-433.028	-407.255	-415.288	-509.34	-509.469	-596.778	914.006	603.168	359.025	361.852	212.117	285.646	299.524	382.673	146.215	274.513	355.632	247.861	-82.0844	-0.959291	-82.0202	-162.125	-50.3261	-57.7234	-75.9579	-94.1286	10.0691	12.7938	-50.3783	-29.5862
	24.5374	-759.251	-673.78	-706.787	-774.23	-410.535	-416.272	-429.913	-409.237	-413.951	-512.125	-509.27	-596.223	907.093	594.875	353.157	363.354	212.018	293.907	300.429	389.057	147.886	273.014	356.918	245.301	-78.9678	4.99686	-78.569	-161.491	-47.4331	-53.6787	-72.5789	-92.1833	10.8958	10.114	-49.0747	-24.2226
	24.7196	-756.94	-669.46	-709.908	-768.218	-412.098	-412.486	-426.871	-411.101	-413.2	-513.271	-508.924	-595.708	896.747	586.751	347.334	364.587	211.819	301.18	301.007	396.188	148.444	270.257	357.614	241.413	-76.3339	9.75277	-74.7724	-159.955	-42.8407	-50.6389	-69.5443	-89.5864	11.8625	7.2345	-47.4189	-18.3342
	24.9018	-753.917	-667.881	-713.247	-761.937	-412.907	-408.491	-424.23	-412.825	-412.678	-512.713	-508.363	-595.226	882.936	578.887	341.751	365.834	211.828	307.328	301.116	404.015	147.838	266.384	357.891	236.181	-74.1688	13.2351	-70.445	-157.302	-36.676	-48.4515	-66.9584	-86.3644	13.0408	4.55156	-45.3281	-12.149
	25.084	-750.396	-668.702	-716.73	-755.755	-412.887	-404.167	-422.317	-414.32	-411.893	-510.367	-507.551	-594.693	865.464	571.344	336.535	367.394	212.301	312.31	300.648	412.43	145.944	261.582	357.98	229.751	-72.3893	15.4866	-65.5233	-153.291	-29.2129	-46.8529	-64.8927	-82.5889	14.3604	2.46465	-42.7799	-5.8801
	25.2662	-746.636	-671.463	-720.27	-750.079	-412.083	-399.63	-421.359	-415.446	-410.278	-506.18	-506.452	-593.965	844.075	564.18	331.743	369.513	213.392	316.159	299.563	421.267	142.608	256.077	358.087	222.435	-70.8502	16.6329	-60.1017	-147.718	-20.7868	-45.5458	-63.3742	-78.3625	15.6473	1.28279	-39.7938	0.291967
	25.4484	-742.916	-675.726	-723.773	-745.258	-410.659	-395.199	-421.419	-416.054	-407.235	-500.156	-505.016	-592.872	818.654	557.476	327.385	372.332	215.138	318.951	297.889	430.315	137.721	250.099	358.304	214.647	-69.3687	16.8382	-54.4243	-140.492	-11.7267	-44.2746	-62.3779	-73.8045	16.7096	1.16036	-36.4001	6.22313
	25.6306	-739.505	-681.156	-727.146	-741.509	-408.88	-391.291	-422.385	-416.042	-402.199	-492.407	-503.197	-591.258	789.46	551.327	323.452	375.866	217.471	320.767	295.715	439.327	131.313	243.851	358.574	206.819	-67.7543	16.2762	-48.8327	-131.682	-2.31372	-42.8728	-61.8204	-69.0321	17.4326	2.08182	-32.6179	11.7994
	25.8128	-736.626	-687.551	-730.313	-738.869	-407.057	-388.293	-424.006	-415.395	-394.688	-483.195	-500.986	-589.013	757.311	545.808	319.949	380.007	220.293	321.677	293.163	448.032	123.614	237.489	358.697	199.303	-65.8351	15.1061	-43.6701	-121.53	7.23319	-41.2715	-61.558	-64.1411	17.8425	3.90346	-28.4495	16.9333
	25.995	-734.428	-694.842	-733.214	-737.207	-405.498	-386.467	-425.948	-414.188	-384.368	-472.95	-498.442	-586.088	723.61	540.932	316.909	384.573	223.562	321.752	290.369	456.134	115.058	231.139	358.39	192.313	-63.4762	13.4425	-39.1698	-110.427	16.7368	-39.4748	-61.3982	-59.1999	18.1125	6.43544	-23.8928	21.5648
	26.1772	-732.974	-703.041	-735.793	-736.262	-404.472	-385.922	-427.869	-412.561	-371.082	-462.226	-495.697	-582.501	690.178	536.621	314.399	389.369	227.362	321.078	287.45	463.3	106.217	224.92	357.386	185.903	-60.5798	11.3347	-35.379	-98.8607	26.0165	-37.5184	-61.1212	-54.262	18.511	9.52524	-18.9715	25.6604
	26.3594	-732.266	-712.142	-737.979	-735.709	-404.181	-386.63	-429.507	-410.676	-354.848	-451.61	-492.92	-578.34	658.9	532.706	312.5	394.241	231.899	319.773	284.488	469.166	97.6938	218.948	355.52	179.996	-57.0625	8.77856	-32.149	-87.3268	34.8398	-35.4223	-60.5071	-49.3856	19.3115	13.1108	-13.7647	29.2064
	26.5416	-732.25	-721.979	-739.678	-735.237	-404.738	-388.442	-430.744	-408.652	-335.832	-441.629	-490.278	-573.765	631.316	528.956	311.276	399.098	237.443	317.983	281.538	473.343	90.0216	213.338	352.788	174.447	-52.8281	5.75797	-29.1989	-76.2386	42.8998	-33.1487	-59.3633	-44.645	20.6994	17.2359	-8.41858	32.2008
	26.7238	-732.827	-732.127	-740.772	-734.612	-406.134	-391.102	-431.626	-406.534	-314.324	-432.684	-487.917	-568.999	608.315	525.139	310.73	403.901	244.248	315.876	278.639	475.478	83.5849	208.192	349.352	169.106	-47.7629	2.29546	-26.2281	-65.8578	49.8343	-30.5823	-57.5383	-40.1258	22.7147	22.0252	-3.13347	34.6448
	26.906	-733.882	-741.911	-741.129	-733.692	-408.236	-394.288	-432.304	-404.283	-290.699	-425.015	-485.958	-564.293	590.035	521.082	310.773	408.627	252.487	313.637	275.833	475.315	78.592	203.597	345.489	163.874	-41.7607	-1.51062	-23.032	-56.2846	55.283	-27.544	-54.9125	-35.9075	25.2554	27.621	1.87551	36.5467
	27.0882	-735.32	-750.529	-740.615	-732.409	-410.83	-397.678	-432.929	-401.801	-265.368	-418.696	-484.492	-559.89	576	516.688	311.211	413.249	262.215	311.444	273.178	472.767	75.1106	199.624	341.497	158.729	-34.7663	-5.47114	-19.5685	-47.5108	58.9604	-23.8369	-51.3766	-32.0446	28.1261	34.108	6.43767	37.9408
	27.2704	-737.075	-757.21	-739.118	-730.727	-413.706	-401.005	-433.554	-398.97	-238.726	-413.643	-483.583	-555.975	565.39	511.92	311.778	417.705	273.361	309.442	270.762	467.927	73.1466	196.337	337.611	153.709	-26.8164	-9.31895	-15.9612	-39.5125	60.7306	-19.3066	-46.8252	-28.5576	31.1033	41.4574	10.4713	38.9076
	27.4526	-739.075	-761.346	-736.573	-728.62	-416.721	-404.071	-434.097	-395.706	-211.112	-409.67	-483.284	-552.645	557.332	506.747	312.174	421.861	285.745	307.727	268.704	461.044	72.7291	193.793	333.96	148.872	-18.05	-12.7495	-12.4458	-32.3365	60.6626	-13.8984	-41.169	-25.4298	33.9987	49.5098	13.9873	39.575
	27.6348	-741.172	-762.584	-732.985	-726.052	-419.795	-406.714	-434.37	-391.994	-182.784	-406.59	-483.656	-549.901	551.142	501.079	312.104	425.495	299.131	306.344	267.127	452.48	73.955	192.021	330.567	144.253	-8.68448	-15.4828	-9.2763	-26.1332	59.0524	-7.68227	-34.3533	-22.6012	36.7166	58.001	17.0602	40.0988
	27.817	-743.104	-760.856	-728.437	-722.975	-422.863	-408.784	-434.138	-387.897	-153.926	-404.319	-484.758	-547.662	546.451	494.735	311.291	428.308	313.265	305.308	266.108	442.647	76.9707	191.004	327.402	139.842	1.01789	-17.333	-6.62569	-21.1239	56.3968	-0.8335	-26.3806	-19.9678	39.2851	66.6168	19.7919	40.638
	27.9992	-744.509	-756.371	-723.063	-719.32	-425.823	-410.17	-433.204	-383.531	-124.646	-402.921	-486.629	-545.807	543.221	487.466	309.497	429.973	327.892	304.614	265.628	431.967	81.8929	190.659	324.441	135.582	10.7738	-18.2602	-4.52228	-17.5277	53.3149	6.41023	-17.3424	-17.4049	41.8441	75.0546	22.286	41.3277
	28.1814	-744.983	-749.558	-717	-715.009	-428.515	-410.837	-431.476	-379.032	-94.9614	-402.564	-489.263	-544.202	541.665	479.011	306.544	430.221	342.727	304.243	265.557	420.828	88.7145	190.858	321.717	131.379	20.3004	-18.3715	-2.84634	-15.4744	50.4304	13.7876	-7.44743	-14.8078	44.5933	83.0729	24.6299	42.2502
	28.3636	-744.156	-740.993	-710.351	-709.999	-430.724	-410.833	-429.013	-374.525	-64.7843	-403.403	-492.585	-542.728	542.133	469.17	302.339	428.923	357.439	304.149	265.678	409.555	97.2404	191.453	319.343	127.115	29.3471	-17.8628	-1.37698	-14.9332	48.2576	21.0398	2.9765	-12.1305	47.7224	90.5152	26.8834	43.4114
	28.5458	-741.747	-731.269	-703.165	-704.34	-432.197	-410.244	-425.999	-370.119	-33.9216	-405.49	-496.442	-541.288	544.986	457.843	296.878	426.125	371.639	304.24	265.756	398.387	107.076	192.313	317.492	122.679	37.7335	-16.9236	0.13353	-15.6861	47.1232	27.9356	13.5094	-9.40843	51.3483	97.3001	29.0779	44.7386
	28.728	-737.607	-720.876	-695.453	-698.212	-432.654	-409.122	-422.659	-365.893	-2.09365	-408.715	-500.606	-539.822	550.455	445.036	290.226	422.026	384.9	304.374	265.588	387.479	117.672	193.357	316.374	118.006	45.3646	-15.6479	1.88005	-17.3576	47.1478	34.3024	23.6899	-6.75219	55.4726	103.389	31.2299	46.1046
	28.9103	-731.75	-710.117	-687.202	-691.917	-431.818	-407.457	-419.154	-361.899	31.0773	-412.764	-504.793	-538.299	558.492	430.84	282.477	416.902	396.771	304.371	265.021	376.928	128.404	194.567	316.192	113.096	52.2179	-13.9919	3.94797	-19.492	48.2865	40.0513	33.0846	-4.31011	59.9777	108.749	33.3723	47.3759
	29.0925	-724.36	-699.107	-678.415	-685.817	-429.448	-405.171	-415.516	-358.172	66.1382	-417.107	-508.672	-536.697	568.676	415.398	273.745	411.019	406.791	304.032	263.935	366.795	138.682	195.965	317.095	108.025	58.3141	-11.7924	6.30418	-21.6519	50.4027	45.1792	41.357	-2.21516	64.6669	113.333	35.5937	48.4751
	29.2747	-715.77	-687.816	-669.146	-680.252	-425.408	-402.141	-411.657	-354.738	103.925	-421.037	-511.904	-534.966	580.221	398.88	264.17	404.55	414.484	303.166	262.229	357.128	148.028	197.564	319.12	102.92	63.7004	-8.83126	8.83678	-23.5114	53.3389	49.7421	48.31	-0.539429	69.3364	117.081	38.0558	49.4308
	29.4569	-706.385	-676.133	-659.537	-675.454	-419.716	-398.222	-407.435	-351.638	145.661	-423.79	-514.194	-532.996	592.093	381.453	253.933	397.541	419.384	301.633	259.813	347.943	156.118	199.305	322.157	97.9344	68.4596	-4.91578	11.4228	-24.9064	56.9692	53.8162	53.8875	0.734361	73.847	119.95	40.9597	50.3827
	29.6391	-696.586	-663.979	-649.821	-671.532	-412.563	-393.309	-402.752	-348.93	192.971	-424.711	-515.332	-530.6	603.173	363.274	243.26	389.926	421.075	299.368	256.615	339.201	162.794	201.036	325.931	93.2223	72.7323	0.0489635	13.9957	-25.831	61.2273	57.4631	58.1457	1.71903	78.1622	121.95	44.4687	51.5365
	29.8213	-686.654	-651.419	-640.291	-668.49	-404.289	-387.403	-397.624	-346.696	247.775	-423.4	-515.186	-527.543	612.429	344.498	232.418	381.584	419.262	296.387	252.596	330.771	168.022	202.544	330.024	88.9186	76.7258	6.00801	16.5822	-26.3903	66.0991	60.7098	61.2031	2.59463	82.3367	123.195	48.6294	53.0965
	30.0035	-676.733	-638.73	-631.227	-666.276	-395.331	-380.66	-392.207	-345.02	312.122	-419.763	-513.681	-523.603	619.02	325.313	221.683	372.415	413.814	292.758	247.773	322.409	171.835	203.618	333.917	85.1209	80.697	12.7383	19.29	-26.7329	71.5791	63.5429	63.1845	3.54715	86.4674	123.905	53.3293	55.2036
	30.1857	-666.839	-626.374	-622.841	-664.803	-386.155	-373.387	-386.781	-343.965	388.008	-413.975	-510.78	-518.641	622.333	305.975	211.31	362.392	404.776	288.555	242.216	313.767	174.262	204.087	337.068	81.8654	84.9122	19.8861	22.258	-26.9716	77.6155	65.923	64.1835	4.69897	90.6361	124.366	58.3076	57.9005
	30.3679	-656.911	-614.885	-615.236	-663.959	-377.177	-365.967	-381.686	-343.535	477.24	-406.398	-506.472	-512.669	621.935	286.818	201.497	351.598	392.357	283.805	236.058	304.432	175.303	203.843	338.98	79.1051	89.5913	27.0611	25.6001	-27.1133	84.0741	67.8198	64.2591	6.06141	94.8659	124.849	63.2188	61.1323
	30.5501	-646.87	-604.716	-608.391	-663.61	-368.689	-358.754	-377.247	-343.652	581.382	-397.481	-500.766	-505.871	617.493	268.238	192.366	340.219	376.915	278.482	229.469	293.996	174.935	202.845	339.254	76.703	94.8533	33.9452	29.3562	-27.0321	90.7395	69.2545	63.465	7.53087	99.1017	125.552	67.7269	64.7778
	30.7323	-636.676	-596.096	-602.173	-663.583	-360.841	-351.992	-373.695	-344.157	701.748	-387.667	-493.684	-498.566	608.669	250.671	183.963	328.515	358.929	272.525	222.625	282.135	173.154	201.126	337.611	74.4504	100.686	40.3659	33.4553	-26.5086	97.3516	70.3302	61.8979	8.92851	103.216	126.563	71.5955	68.6984
	30.9145	-626.371	-588.987	-596.377	-663.652	-353.68	-345.76	-371.121	-344.827	839.386	-377.3	-485.259	-491.11	595.028	234.532	176.265	316.775	338.982	265.875	215.67	268.684	170.026	198.766	333.891	72.1043	106.963	46.3141	37.7109	-25.3131	103.653	71.2317	59.7371	10.0642	107.039	127.862	74.7391	72.7897
	31.0967	-616.084	-583.108	-590.778	-663.538	-347.234	-339.973	-369.479	-345.415	994.956	-366.592	-475.546	-483.78	575.987	220.14	169.219	305.269	317.737	258.502	208.698	253.673	165.737	195.867	328.031	69.4278	113.496	51.9162	41.8684	-23.2936	109.426	72.1936	57.2487	10.8001	110.395	129.359	77.2154	77.0221
	31.2789	-605.985	-578.012	-585.174	-662.94	-341.573	-334.418	-368.641	-345.689	1168.46	-355.625	-464.654	-476.686	550.828	207.638	162.798	294.198	295.907	250.427	201.761	237.32	160.609	192.508	320.045	66.2289	120.121	57.3721	45.6869	-20.4313	114.511	73.4468	54.7496	11.0939	113.129	130.952	79.1577	81.4501
	31.4611	-596.222	-573.196	-579.398	-661.583	-336.824	-328.82	-368.465	-345.46	1358.83	-344.433	-452.772	-469.757	518.835	196.959	157.035	283.682	274.239	241.733	194.883	220.002	155.082	188.719	309.998	62.4001	126.762	62.8735	49.0152	-16.848	118.825	75.1654	52.5563	11.013	115.139	132.596	80.6808	86.1787
	31.6433	-586.882	-568.232	-573.325	-659.252	-333.158	-322.936	-368.85	-344.603	1563.49	-333.123	-440.17	-462.796	479.549	187.848	152.023	273.767	253.482	232.565	188.061	202.202	149.653	184.461	297.997	57.9403	133.443	68.5241	51.8273	-12.7657	122.358	77.4382	50.9402	10.7163	116.414	134.341	81.811	91.3023
	31.8255	-578.008	-562.88	-566.867	-655.807	-330.746	-316.673	-369.757	-343.055	1778.01	-321.974	-427.17	-455.566	433.072	179.943	147.885	264.448	234.342	223.112	181.283	184.434	144.8	179.637	284.192	52.9317	140.235	74.29	54.2	-8.43952	125.159	80.2678	50.0908	10.405	117.061	136.321	82.4714	96.8503
	32.0077	-569.638	-557.126	-559.962	-651.177	-329.703	-310.181	-371.188	-340.804	1995.98	-311.447	-414.116	-447.866	380.324	172.872	144.723	255.701	217.424	213.566	174.531	167.151	140.898	174.129	268.794	47.4796	147.179	80.004	56.2474	-4.08784	127.312	83.5825	50.0921	10.2618	117.279	138.697	82.5093	102.758
	32.1899	-561.819	-551.139	-552.554	-645.364	-330.024	-303.846	-373.127	-337.878	2209.06	-302.092	-401.363	-439.596	323.144	166.335	142.587	247.499	203.185	204.08	167.777	150.682	138.161	167.845	252.093	41.6477	154.234	85.4301	58.0619	0.163726	128.932	87.2609	50.9276	10.4056	117.314	141.577	81.7441	108.864
	32.3721	-554.612	-545.179	-544.584	-638.447	-331.519	-298.202	-375.479	-334.341	2407.44	-294.392	-389.241	-430.786	264.157	160.123	141.459	239.835	191.916	194.752	160.956	135.204	136.625	160.768	234.462	35.4242	161.284	90.3591	59.6926	4.30566	130.159	91.1707	52.5167	10.8756	117.397	144.958	80.0285	114.922
	32.5543	-548.081	-539.49	-535.986	-630.582	-333.793	-293.775	-378.011	-330.286	2580.4	-288.63	-378.016	-421.596	206.399	154.103	141.26	232.737	183.752	185.625	153.944	120.77	136.163	152.989	216.364	28.742	168.171	94.686	61.1576	8.42848	131.159	95.2141	54.7634	11.6448	117.7	148.7	77.3184	120.659
	32.7365	-542.278	-534.224	-526.702	-621.971	-336.285	-290.934	-380.341	-325.826	2717.08	-284.81	-367.851	-412.274	152.762	148.17	141.863	226.263	178.67	176.707	146.54	107.36	136.529	144.712	198.337	21.5448	174.754	98.4307	62.47	12.678	132.101	99.3582	57.595	12.6591	118.328	152.563	73.7291	125.829
	32.9187	-537.248	-529.416	-516.705	-612.813	-338.372	-289.788	-381.991	-321.098	2807.22	-282.652	-358.801	-403.082	105.47	142.206	143.128	220.483	176.483	167.977	138.481	94.951	137.413	136.209	180.957	13.8534	180.958	101.708	63.6742	17.2056	133.124	103.632	60.9787	13.8876	119.341	156.284	69.5476	130.279
	33.1009	-533.035	-524.982	-506.019	-603.262	-339.506	-290.139	-382.5	-316.255	2841.93	-281.656	-350.851	-394.221	65.7754	136.053	144.943	215.455	176.854	159.392	129.503	83.5476	138.5	127.753	164.779	5.79866	186.825	104.676	64.8833	22.1311	134.292	108.09	64.9174	15.3627	120.802	159.686	65.1926	133.97
	33.2831	-529.687	-520.715	-494.74	-593.422	-339.322	-291.528	-381.537	-311.45	2814.23	-281.231	-343.967	-385.791	33.9444	129.501	147.249	211.198	179.331	150.886	119.41	73.1733	139.518	119.552	150.254	-2.3782	192.53	107.498	66.2926	27.5262	135.572	112.764	69.4316	17.1924	122.812	162.757	61.1287	136.963
	33.4653	-527.251	-516.323	-483.03	-583.36	-337.686	-293.359	-378.973	-306.815	2719.44	-280.866	-338.142	-377.773	9.47605	122.311	150.032	207.68	183.424	142.374	108.153	63.8257	140.265	111.726	137.678	-10.3487	198.375	110.311	68.1552	33.4184	136.854	117.628	74.5353	19.5405	125.529	165.678	57.7603	139.375
	33.6475	-525.776	-511.528	-471.109	-573.152	-334.66	-295.072	-374.887	-302.431	2555.55	-280.258	-333.396	-370.072	-8.55416	114.267	153.276	204.816	188.671	133.759	95.8613	55.4168	140.601	104.326	127.153	-17.7442	204.715	113.205	70.7277	39.8089	138.002	122.594	80.2124	22.5783	129.137	168.769	55.348	141.323
	33.8297	-525.294	-506.179	-459.228	-562.911	-330.423	-296.294	-369.508	-298.318	2323.49	-279.35	-329.765	-362.577	-21.1494	105.24	156.898	202.45	194.667	124.927	82.8344	47.7309	140.424	97.3786	118.592	-24.2209	211.86	116.219	74.205	46.6925	138.916	127.541	86.3995	26.4148	133.789	172.391	53.9817	142.911
	34.0119	-525.789	-500.319	-447.639	-552.784	-325.168	-296.914	-363.133	-294.437	2027.52	-278.273	-327.281	-355.229	-29.144	95.2352	160.709	200.365	201.062	115.771	69.479	40.4174	139.642	90.9158	111.762	-29.5247	219.982	119.339	78.668	54.0761	139.583	132.362	92.9866	31.0428	139.551	176.818	53.6203	144.236
	34.1941	-527.17	-494.198	-436.572	-542.926	-319.015	-297.058	-356.038	-290.713	1675.61	-277.24	-325.943	-348.075	-33.1113	84.4068	164.416	198.314	207.532	106.217	56.2055	33.0235	138.153	84.9895	106.355	-33.54	229.078	122.522	84.0675	61.9973	140.115	137.006	99.8377	36.3306	146.389	182.146	54.1774	145.402
	34.3763	-529.26	-488.252	-426.216	-533.456	-311.966	-296.989	-348.44	-287.065	1279.68	-276.446	-325.692	-341.284	-33.4339	73.0377	167.677	196.072	213.786	96.2634	43.3202	25.0598	135.869	79.6748	102.052	-36.3011	238.997	125.725	90.2446	70.5357	140.747	141.514	106.817	42.0669	154.186	188.259	55.6111	146.507
	34.5585	-531.814	-483.014	-416.717	-524.427	-303.93	-296.98	-340.5	-283.433	855.508	-275.995	-326.365	-335.117	-30.492	61.4977	170.165	193.491	219.571	85.9893	30.9571	16.0822	132.748	75.0729	98.5806	-37.9576	249.518	128.933	96.9655	79.7991	141.782	146.02	113.802	48.0281	162.788	194.881	57.9833	147.642
	34.7407	-534.536	-479	-408.176	-515.805	-294.82	-297.179	-332.359	-279.805	422.039	-275.87	-327.69	-329.85	-24.88	50.1802	171.628	190.528	224.702	75.5235	19.0782	5.77433	128.822	71.2964	95.7285	-38.7117	260.428	132.167	103.959	89.892	143.494	150.721	120.681	54.0322	172.042	201.66	61.4627	148.891
	34.9229	-537.112	-476.585	-400.65	-507.476	-284.671	-297.536	-324.179	-276.216	0.0564664	-275.957	-329.318	-325.683	-17.5478	39.4215	171.931	187.242	229.088	64.9901	7.54271	-5.98983	124.219	68.4368	93.3349	-38.7618	271.588	135.484	110.963	100.889	146.014	155.829	127.352	59.9608	181.821	208.266	66.2723	150.347
	35.1051	-539.231	-475.923	-394.14	-499.291	-273.728	-297.812	-316.159	-272.729	-389.744	-276.087	-330.893	-322.677	-9.78627	29.429	171.071	183.763	232.755	54.4727	-3.78934	-19.1233	119.171	66.5343	91.2661	-38.2601	282.945	138.977	117.775	112.827	149.253	161.512	133.726	65.7543	192.026	214.482	72.606	152.132
	35.2873	-540.615	-476.909	-388.593	-491.112	-262.459	-297.658	-308.54	-269.406	-728.863	-276.106	-332.108	-320.74	-3.05127	20.2555	169.16	180.259	235.852	44.015	-14.9689	-33.3514	114.003	65.5566	89.3881	-37.2926	294.518	142.759	124.276	125.712	152.903	167.845	139.729	71.3906	202.574	220.252	80.5502	154.401
	35.4695	-541.043	-479.232	-383.895	-482.85	-251.503	-296.744	-301.582	-266.27	-1002.84	-275.914	-332.747	-319.654	1.31378	11.8398	166.375	176.884	238.636	33.6464	-25.9174	-48.288	109.099	65.3801	87.5441	-35.8946	306.341	146.944	130.425	139.524	156.521	174.774	145.315	76.8591	213.392	225.665	90.0428	157.337
	35.6517	-540.382	-482.469	-379.889	-474.469	-241.553	-294.87	-295.53	-263.284	-1202.44	-275.491	-332.675	-319.127	2.35708	4.08298	162.914	173.74	241.41	23.412	-36.4352	-63.5481	104.861	65.7803	85.5475	-34.1039	318.411	151.608	136.219	154.215	159.662	182.132	150.472	82.1386	224.399	230.879	100.882	161.135
	35.834	-538.593	-486.2	-376.403	-465.965	-233.218	-292.049	-290.571	-260.366	-1324.15	-274.853	-331.825	-318.827	-0.300121	-3.08534	158.966	170.845	244.443	13.387	-46.2584	-78.858	101.648	66.4477	83.1956	-32.0254	330.651	156.778	141.669	169.703	162.013	189.691	155.212	87.1875	235.494	236.029	112.761	165.984
	36.0162	-535.699	-490.094	-373.261	-457.359	-226.88	-288.497	-286.795	-257.426	-1369.82	-273.981	-330.174	-318.426	-6.43721	-9.68521	154.702	168.125	247.865	3.66881	-55.1558	-94.1133	99.7301	67.0347	80.3049	-29.8571	342.94	162.417	146.783	185.861	163.501	197.233	159.557	91.9475	246.537	241.16	125.315	172.04
	36.1984	-531.754	-493.977	-370.295	-448.697	-222.606	-284.546	-284.174	-254.426	-1346	-272.763	-327.711	-317.63	-15.36	-15.7076	150.283	165.468	251.61	-5.63765	-63.0292	-109.36	99.2652	67.228	76.7535	-27.8545	355.185	168.436	151.572	202.528	164.324	204.622	163.538	96.3591	257.361	246.199	138.172	179.389
	36.3806	-526.823	-497.846	-367.344	-440.05	-220.172	-280.517	-282.565	-251.418	-1263.03	-270.985	-324.408	-316.218	-26.1309	-21.1549	145.855	162.787	255.394	-14.4354	-69.9624	-124.71	100.314	66.8198	72.5217	-26.2609	367.401	174.701	156.05	219.526	164.894	211.839	167.189	100.388	267.793	250.996	151.002	188.011
	36.5628	-520.974	-501.815	-364.265	-431.505	-219.181	-276.606	-281.739	-248.571	-1134.12	-268.404	-320.215	-314.066	-37.8281	-26.0787	141.541	160.084	258.747	-22.6575	-76.19	-140.239	102.874	65.7486	67.716	-25.239	379.73	181.044	160.225	236.693	165.696	218.971	170.552	104.059	277.688	255.391	163.565	197.772
	36.745	-514.29	-505.983	-360.943	-423.147	-219.21	-272.828	-281.432	-246.142	-974.685	-264.824	-315.079	-311.15	-49.7455	-30.6009	137.417	157.471	261.091	-30.2992	-82.0058	-155.906	106.92	64.0922	62.5528	-24.8295	392.409	187.278	164.093	253.908	167.123	226.166	173.681	107.484	286.943	259.295	175.72	208.446
	36.9272	-506.877	-510.304	-357.297	-415.028	-219.948	-269.041	-281.418	-244.422	-801.685	-260.152	-308.988	-307.543	-61.4714	-34.9062	133.499	155.144	261.857	-37.4407	-87.667	-171.517	112.43	62.0244	57.3033	-24.9433	405.707	193.237	167.658	271.102	169.356	233.558	176.636	110.867	295.479	262.741	187.415	219.737
	37.1094	-498.873	-514.494	-353.274	-407.156	-221.249	-265.015	-281.554	-243.648	-632.98	-254.377	-302.015	-303.392	-72.8461	-39.205	129.74	153.324	260.615	-44.2436	-93.3325	-186.741	119.386	59.7596	52.2169	-25.3803	419.852	198.83	170.968	288.255	172.309	241.207	179.488	114.482	303.229	265.905	198.643	231.321
	37.2916	-490.442	-518.031	-348.84	-399.488	-223.106	-260.534	-281.797	-243.918	-486.424	-247.543	-294.325	-298.859	-83.8555	-43.6795	126.031	152.194	257.164	-50.9286	-99.0367	-201.184	127.755	57.5103	47.4558	-25.8656	434.973	204.077	174.127	305.36	175.68	249.059	182.316	118.603	310.117	269.049	209.407	242.884
	37.4738	-481.748	-520.265	-343.955	-391.944	-225.57	-255.489	-282.18	-245.142	-378.608	-239.739	-286.151	-294.078	-94.5241	-48.4353	122.21	151.855	251.556	-57.7474	-104.69	-214.482	137.46	55.4661	43.0646	-26.093	451.056	209.119	177.307	322.402	179.071	256.939	185.203	123.429	316.045	272.434	219.701	254.168
	37.656	-472.92	-520.597	-338.562	-384.424	-228.649	-249.93	-282.77	-247.074	-323.354	-231.091	-277.75	-289.122	-104.843	-53.4731	118.084	152.31	244.044	-64.9459	-110.104	-226.383	148.357	53.7869	38.9814	-25.772	467.951	214.165	180.718	339.322	182.124	264.594	188.245	129.035	320.906	276.227	229.497	265.008
	37.8382	-464.031	-518.651	-332.571	-376.83	-232.223	-244.081	-283.63	-249.385	-330.203	-221.78	-269.359	-284.023	-114.74	-58.6922	113.449	153.467	234.998	-72.7174	-115.041	-236.784	160.233	52.5975	35.0846	-24.6657	485.41	219.438	184.583	356.015	184.632	271.761	191.553	135.349	324.602	280.461	238.761	275.356
	38.0204	-455.102	-514.38	-325.864	-369.081	-236.017	-238.302	-284.795	-251.762	-403.223	-212.05	-261.163	-278.81	-124.094	-63.928	108.109	155.181	224.809	-81.165	-119.288	-245.703	172.817	51.9868	31.2624	-22.6074	503.18	225.11	189.093	372.329	186.593	278.234	195.248	142.184	327.101	285.05	247.469	285.255
	38.2026	-446.132	-508.046	-318.316	-361.115	-239.633	-233.004	-286.272	-253.967	-540.441	-202.223	-253.277	-273.537	-132.769	-69.0015	101.886	157.32	213.852	-90.2906	-122.71	-253.22	185.798	52.0226	27.4815	-19.4928	521.083	231.269	194.354	388.1	188.193	283.914	199.429	149.308	328.493	289.839	255.638	294.777
	38.3848	-437.153	-500.112	-309.826	-352.873	-242.642	-228.554	-288.058	-255.867	-734.04	-192.693	-245.743	-268.302	-140.651	-73.7588	94.6138	159.834	202.475	-100.012	-125.27	-259.394	198.854	52.7743	23.8242	-15.2564	539.051	237.922	200.364	403.188	189.729	288.828	204.119	156.512	329.005	294.665	263.347	303.949
	38.567	-428.243	-491.076	-300.344	-344.292	-244.694	-225.194	-290.142	-257.413	-971.358	-183.895	-238.54	-263.226	-147.667	-78.0859	86.1234	162.785	191.042	-110.19	-127.01	-264.188	211.668	54.3337	20.4827	-9.83928	557.088	245.023	206.996	417.51	191.484	293.109	209.228	163.665	328.983	299.406	270.745	312.737
	38.7492	-419.499	-481.311	-289.89	-335.305	-245.614	-223.022	-292.495	-258.597	-1236.52	-176.241	-231.603	-258.418	-153.772	-81.8987	76.2348	166.337	179.993	-120.649	-127.997	-267.452	223.954	56.827	17.7192	-3.1588	575.206	252.499	214.034	431.066	193.616	296.942	214.565	170.714	328.823	304.001	278.042	321.068
	38.9314	-410.984	-470.992	-278.552	-325.862	-245.448	-222.02	-295.046	-259.395	-1512.4	-170.04	-224.846	-253.95	-158.908	-85.1081	64.7774	170.725	169.905	-131.174	-128.276	-268.931	235.463	60.4181	15.8136	4.90607	593.36	260.285	221.222	443.936	196.096	300.507	219.898	177.672	328.894	308.461	285.472	328.874
	39.1136	-402.679	-460.113	-266.467	-315.943	-244.423	-222.137	-297.68	-259.713	-1782.4	-165.4	-218.179	-249.828	-162.962	-87.5695	51.6444	176.2	161.512	-141.5	-127.849	-268.315	245.994	65.29	15.0084	14.5082	611.425	268.346	228.347	456.272	198.725	303.923	225.02	184.583	329.499	312.847	293.253	336.142
	39.2958	-394.443	-448.556	-253.799	-305.563	-242.86	-223.335	-300.237	-259.381	-2031.7	-162.181	-211.507	-245.995	-165.767	-89.0403	36.8671	182.977	155.668	-151.319	-126.674	-265.321	255.395	71.5881	15.462	25.7969	629.216	276.69	235.306	468.255	201.231	307.225	229.813	191.499	330.858	317.235	301.554	342.949
	39.478	-386.015	-436.191	-240.723	-294.761	-241.061	-225.596	-302.533	-258.171	-2247.88	-160.016	-204.737	-242.331	-167.129	-89.1804	20.681	191.193	153.259	-160.297	-124.668	-259.765	263.58	79.3416	17.2236	38.8503	646.529	285.352	242.145	480.045	203.38	310.372	234.264	198.444	333.136	321.673	310.489	349.476
	39.6602	-377.066	-422.949	-227.419	-283.575	-239.219	-228.891	-304.364	-255.856	-2421.04	-158.409	-197.783	-238.672	-166.902	-87.6079	3.5477	200.886	155.076	-168.105	-121.715	-251.622	270.537	88.4043	20.2485	53.6024	663.197	294.381	249.043	491.733	205.08	313.288	238.446	205.391	336.467	326.164	320.124	355.983
	39.8424	-367.28	-408.891	-214.065	-272.046	-237.356	-233.14	-305.521	-252.275	-2543.74	-156.857	-190.581	-234.833	-165.041	-83.9928	-13.8926	212.001	161.688	-174.461	-117.678	-241.023	276.325	98.4558	24.4469	69.8149	679.154	303.809	256.241	503.323	206.422	315.922	242.483	212.247	340.96	330.684	330.479	362.765
	40.0246	-356.434	-394.234	-200.82	-260.227	-235.321	-238.174	-305.798	-247.382	-2610.99	-154.966	-183.105	-230.63	-161.631	-78.1426	-30.9207	224.438	173.337	-179.151	-112.42	-228.203	281.048	109.064	29.7444	87.1106	694.477	313.627	263.939	514.744	207.68	318.289	246.492	218.88	346.698	335.212	341.525	370.086
	40.2068	-344.451	-379.351	-187.814	-248.193	-232.85	-243.706	-305.006	-241.272	-2620.35	-152.517	-175.373	-225.903	-156.834	-70.0448	-46.8451	238.121	189.908	-182.025	-105.82	-213.419	284.821	119.779	36.1305	105.046	709.403	323.761	272.21	525.909	209.255	320.496	250.541	225.17	353.713	339.762	353.178	378.108
	40.389	-331.435	-364.716	-175.14	-236.039	-229.661	-249.306	-302.986	-234.16	-2572.25	-149.485	-167.45	-220.541	-150.812	-59.8487	-61.0804	253.042	210.968	-182.971	-97.7733	-196.872	287.746	130.226	43.6813	123.181	724.283	334.069	280.952	536.772	211.59	322.723	254.617	231.071	361.97	344.4	365.296	386.851
	40.5712	-317.639	-350.805	-162.886	-223.86	-225.542	-254.444	-299.616	-226.319	-2470.19	-145.979	-159.445	-214.493	-143.633	-47.7945	-73.1776	269.253	235.877	-181.897	-88.1921	-178.67	289.918	140.171	52.545	141.147	739.488	344.363	289.915	547.352	215.083	325.2	258.636	236.665	371.337	349.234	377.697	396.197
	40.7534	-303.395	-337.999	-151.163	-211.726	-220.395	-258.561	-294.829	-218.013	-2320.79	-142.137	-151.493	-207.765	-135.216	-34.1167	-82.8001	286.828	263.914	-178.729	-77.0213	-158.824	291.438	149.562	62.8937	158.694	755.322	354.438	298.788	557.729	220.022	328.177	262.477	242.163	381.575	354.401	390.18	405.928
	40.9356	-289.009	-326.524	-140.113	-199.66	-214.225	-261.141	-288.623	-209.432	-2133.37	-137.997	-143.737	-200.402	-125.326	-18.9558	-89.6556	305.786	294.394	-173.425	-64.263	-137.269	292.449	158.521	74.8658	175.716	771.959	364.121	307.301	567.989	226.553	331.893	266.038	247.859	392.349	360.033	402.555	415.774
	41.1178	-274.676	-316.444	-129.897	-187.638	-207.09	-261.761	-281.075	-200.673	-1919.14	-133.429	-136.297	-192.463	-113.607	-2.31257	-93.4107	326.055	326.735	-165.991	-49.9768	-113.898	293.161	167.287	88.5265	192.255	789.422	373.304	315.311	578.18	234.685	336.557	269.295	254.047	403.27	366.21	414.675	425.473
	41.3	-260.428	-307.704	-120.667	-175.613	-199.036	-260.132	-272.327	-191.777	-1689.86	-128.18	-129.256	-184.002	-99.6582	15.9292	-93.6261	347.48	360.475	-156.507	-34.2405	-88.5939	293.882	176.136	103.845	208.459	807.578	381.967	322.812	588.282	244.326	342.314	272.348	260.935	413.956	372.896	426.445	434.817
	41.4822	-246.137	-300.198	-112.514	-163.54	-190.072	-256.125	-262.584	-182.774	-1456.62	-122.001	-122.649	-175.08	-83.1074	35.9222	-89.7497	369.873	395.262	-145.143	-17.0978	-61.2558	295.027	185.301	120.681	224.531	826.177	390.165	329.904	598.213	255.337	349.224	275.442	268.601	424.071	379.913	437.817	443.683
	41.6644	-231.572	-293.852	-105.43	-151.393	-180.19	-249.808	-252.094	-173.736	-1228.72	-114.782	-116.478	-165.793	-63.6925	57.7564	-81.1921	393.075	430.843	-132.145	1.46537	-31.792	297.101	194.911	138.796	240.672	844.907	397.998	336.721	607.851	267.577	357.244	278.929	276.988	433.359	386.978	448.756	452.026
	41.8466	-216.488	-288.656	-99.284	-139.164	-169.415	-241.459	-241.142	-164.794	-1013.19	-106.642	-110.742	-156.276	-41.3125	81.3859	-67.455	417.01	467.058	-117.79	21.4977	-0.105615	300.632	204.976	157.881	257.039	863.47	405.576	343.369	617.065	280.91	366.241	283.189	285.944	441.647	393.772	459.2	459.846
	42.0288	-200.707	-284.638	-93.8168	-126.832	-157.857	-231.544	-230.028	-156.124	-814.775	-97.9498	-105.447	-146.67	-16.0284	106.607	-48.2479	441.715	503.829	-102.331	43.0315	33.9147	306.082	215.428	177.619	273.741	881.631	413.005	349.869	625.758	295.195	376.008	288.512	295.287	448.858	400.016	469.035	467.141
	42.211	-184.166	-281.791	-88.6517	-114.332	-145.744	-220.621	-219.045	-147.901	-636.412	-89.2612	-100.605	-137.054	11.997	133.096	-23.5461	467.341	541.137	-85.9588	66.0413	70.3914	313.765	226.214	197.74	290.854	899.214	420.381	356.144	633.9	310.263	386.297	294.994	304.872	454.992	405.511	478.096	473.867
	42.3932	-166.933	-280.009	-83.3308	-101.541	-133.418	-209.237	-208.458	-140.252	-479.849	-81.1899	-96.2053	-127.399	42.5907	160.498	6.42055	494.113	579.025	-68.7854	90.4362	109.449	323.819	237.387	218.074	308.452	916.058	427.789	362.034	641.542	325.914	396.843	302.505	314.636	460.12	410.149	486.205	479.941
	42.5754	-149.168	-279.074	-77.3763	-88.2998	-121.294	-197.859	-198.474	-133.22	-346.321	-74.252	-92.1958	-117.547	75.6496	188.525	41.2384	522.289	617.595	-50.8377	116.087	151.2	336.23	249.182	238.57	326.65	931.991	435.297	367.353	648.803	341.913	407.378	310.743	324.591	464.373	413.91	493.21	485.285
	42.7576	-131.046	-278.679	-70.3658	-74.4581	-109.798	-186.855	-189.225	-126.753	-237.018	-68.7343	-88.4592	-107.242	111.18	217.05	80.4223	552.123	657.026	-32.0693	142.871	195.734	350.895	262.038	259.293	345.633	946.823	442.93	371.95	655.835	358.003	417.654	319.349	334.788	467.945	416.836	499.023	489.877
	42.9398	-112.682	-278.479	-61.9983	-59.9184	-99.2854	-176.511	-180.75	-120.714	-153.229	-64.6215	-84.8132	-96.1934	149.277	246.147	123.539	583.829	697.564	-12.3886	170.701	243.111	367.696	276.554	280.385	365.667	960.378	450.668	375.774	662.787	373.919	427.455	328.037	345.286	471.085	418.995	503.639	493.77
	43.1221	-94.0847	-278.122	-52.1295	-44.6623	-89.98	-167.038	-173.011	-114.911	-96.0621	-61.6085	-81.028	-84.1595	190.05	276.077	170.298	617.576	739.496	8.2997	199.55	293.368	386.578	293.37	302.003	387.077	972.498	458.474	378.906	669.775	389.408	436.626	336.653	356.117	474.086	420.446	507.16	497.081
	43.3043	-75.1607	-277.264	-40.76	-28.7527	-81.9456	-158.571	-165.902	-109.135	-65.9109	-59.1935	-76.8516	-71.0259	233.524	307.204	220.574	653.508	783.116	30.0602	229.46	346.523	407.588	312.999	324.272	410.204	983.053	466.327	381.544	676.855	404.261	445.075	345.188	367.274	477.256	421.219	509.793	499.969
	43.4865	-55.749	-275.574	-27.9806	-12.3047	-75.1003	-151.148	-159.253	-103.204	-61.8782	-56.811	-72.0411	-56.8393	279.587	339.886	274.369	691.785	828.705	52.911	260.54	402.574	430.876	335.714	347.258	435.326	991.957	474.255	383.937	684.016	418.326	452.759	353.726	378.692	480.883	421.318	511.822	502.598
	43.6687	-35.6803	-272.754	-13.8978	4.56396	-69.2546	-144.701	-152.851	-96.9839	-81.4228	-53.9613	-66.3969	-41.781	327.985	374.383	331.711	732.631	876.509	76.8294	292.953	461.507	456.638	361.496	370.985	462.605	999.205	482.339	386.303	691.186	431.496	459.661	362.378	390.253	485.187	420.767	513.559	505.108
	43.8509	-14.8288	-268.557	1.43775	21.7851	-64.1539	-139.072	-146.452	-90.4018	-120.369	-50.2934	-59.7946	-26.09	378.38	410.814	392.558	776.341	926.724	101.774	326.879	523.291	485.014	390.091	395.476	492.085	1004.92	490.701	388.752	698.275	443.69	465.777	371.203	401.812	490.305	419.642	515.271	507.596
	44.0331	6.85701	-262.805	18.08	39.3803	-59.5167	-134.041	-139.819	-83.4302	-173.304	-45.6155	-52.2031	-9.9733	430.435	449.183	456.746	823.26	979.477	127.712	362.489	587.877	515.987	421.115	420.784	523.698	1009.4	499.462	391.275	705.206	454.852	471.107	380.155	413.255	496.287	418.104	517.116	510.103
	44.2153	29.3386	-255.377	36.1832	57.4824	-55.0665	-129.34	-132.752	-76.0687	-234.267	-39.8498	-43.6803	6.4617	483.885	489.436	524.007	873.708	1034.83	154.639	399.934	655.199	549.338	454.182	447.026	557.293	1013.05	508.711	393.784	711.941	464.973	475.662	389.078	424.546	503.118	416.401	519.112	512.615
	44.3975	52.4818	-246.187	55.9359	76.3346	-50.543	-124.658	-125.103	-68.3219	-297.559	-32.9586	-34.3434	23.2338	538.583	531.534	594.018	927.881	1092.76	182.585	439.341	725.177	584.664	488.994	474.397	592.668	1016.38	518.48	396.194	718.482	474.118	479.485	397.748	435.753	510.73	414.857	521.161	515.083
	44.5797	76.0767	-235.152	77.4685	96.2658	-45.689	-119.65	-116.793	-60.1857	-358.439	-24.8666	-24.3198	40.4725	594.49	575.511	666.458	985.779	1153.22	211.606	480.82	797.732	621.462	525.388	503.164	629.613	1019.89	528.733	398.486	724.845	482.435	482.681	405.959	447.042	519.013	413.84	523.119	517.458
	44.7619	99.8863	-222.173	100.785	117.641	-40.2217	-113.938	-107.818	-51.6432	-413.498	-15.4048	-13.691	58.3652	651.641	621.513	741.069	1047.18	1216.06	241.746	524.468	872.786	659.223	563.325	533.664	667.963	1024.01	539.372	400.75	731.03	490.135	485.445	413.593	458.617	527.818	413.699	524.877	519.727
	44.9441	123.702	-207.125	125.742	140.8	-33.8109	-107.101	-98.2501	-42.6747	-460.608	-4.29889	-2.45876	77.0845	710.086	669.777	817.71	1111.72	1281.1	273.016	570.385	950.272	697.527	602.828	566.269	707.663	1029.08	550.258	403.149	737.002	497.456	488.066	420.669	470.659	536.968	414.684	526.419	521.926
	45.1263	147.388	-189.859	152.08	165.996	-26.0853	-98.6838	-88.2257	-33.2785	-498.507	8.77238	9.44973	96.7219	769.868	720.567	896.382	1178.92	1348.1	305.36	618.686	1030.14	736.111	643.893	601.342	748.803	1035.3	561.237	405.851	742.705	504.639	490.906	427.341	483.277	546.265	416.87	527.836	524.14
	45.3085	170.906	-170.227	179.494	193.386	-16.6748	-88.2655	-77.9103	-23.4864	-526.271	24.0652	22.1514	117.25	831.015	774.099	977.195	1248.42	1416.81	338.653	669.485	1112.38	774.906	686.425	639.157	791.62	1042.74	572.188	408.975	748.081	511.902	494.346	433.856	496.496	555.516	420.13	529.283	526.48
	45.4907	194.333	-148.129	207.716	223.062	-5.28583	-75.5621	-67.4453	-13.362	-542.876	41.6633	35.7675	138.535	893.549	830.487	1060.29	1319.96	1487.02	372.716	722.861	1196.97	814.024	730.226	679.836	836.451	1051.39	583.053	412.556	753.103	519.43	498.713	440.487	510.272	564.558	424.175	530.904	529.056
	45.6729	217.873	-123.53	236.578	255.131	8.22179	-60.5365	-56.8992	-2.98438	-547.028	61.419	50.3878	160.402	957.489	889.735	1145.75	1393.41	1558.56	407.365	778.81	1283.88	853.689	775.018	723.326	883.649	1061.2	593.84	416.557	757.787	527.359	504.23	447.471	524.522	573.269	428.66	532.76	531.949
	45.8551	241.86	-96.4415	266.041	289.775	23.7997	-43.4436	-46.2453	7.57587	-537.28	82.9518	66.0533	182.737	1022.84	951.771	1233.56	1468.78	1631.37	442.463	837.204	1373.02	894.129	820.495	769.423	933.505	1072.16	604.615	420.905	762.199	535.774	510.992	454.951	539.175	581.586	433.274	534.801	535.202
	46.0373	266.725	-66.849	296.197	327.272	41.238	-24.7807	-35.389	18.2758	-512.356	105.709	82.7625	205.567	1089.59	1016.48	1323.65	1546.03	1705.39	477.959	897.794	1464.16	935.492	866.419	817.825	986.191	1084.23	615.473	425.524	766.459	544.729	518.995	462.967	554.21	589.506	437.811	536.884	538.831
	46.2195	292.943	-34.6771	327.216	367.966	60.2382	-5.18412	-24.2336	29.1034	-471.553	129.072	100.488	229.084	1157.64	1083.74	1415.93	1625.09	1780.59	513.904	960.251	1556.98	977.823	912.694	868.194	1041.74	1097.36	626.521	430.387	770.755	554.293	528.174	471.473	569.673	597.089	442.184	538.836	542.855
	46.4017	320.969	0.205849	359.268	412.195	80.4956	14.67	-12.7452	40.0702	-415.103	152.481	119.189	253.597	1226.84	1153.42	1510.35	1705.82	1856.94	550.435	1024.23	1651.09	1021.08	959.427	920.208	1100.07	1111.42	637.847	435.55	775.345	564.582	538.438	480.389	585.671	604.453	446.405	540.515	547.334
	46.5839	351.197	37.9466	392.456	460.217	101.759	34.1337	-0.974385	51.2088	-344.394	175.528	138.824	279.451	1296.91	1225.36	1606.91	1787.99	1934.34	587.761	1089.41	1746.13	1065.17	1006.93	973.589	1161	1126.23	649.52	441.179	780.543	575.767	549.7	489.66	602.325	611.763	450.543	541.854	552.375
	46.7661	383.965	78.6642	426.795	512.151	123.861	52.6386	10.9686	62.5815	-261.959	198	159.367	306.946	1367.5	1299.4	1705.66	1871.3	2012.66	626.119	1155.54	1841.8	1109.99	1055.65	1028.11	1224.32	1141.55	661.591	447.553	786.694	588.043	561.895	499.292	619.756	619.196	454.676	542.877	558.129
	46.9483	419.574	122.428	462.245	567.961	146.731	69.7436	22.9679	74.287	-171.163	219.871	180.835	336.277	1438.15	1375.38	1806.65	1955.45	2091.64	665.724	1222.39	1937.84	1155.44	1106.12	1083.59	1289.81	1157.11	674.12	455.028	794.128	601.606	575.003	509.351	638.059	626.93	458.834	543.708	564.744
	47.1305	458.302	169.269	498.772	627.473	170.369	85.1656	34.9647	86.4566	-75.6714	241.241	203.311	367.506	1508.39	1453.06	1909.91	2040.17	2170.91	706.721	1289.78	2034.03	1201.48	1158.77	1139.84	1357.3	1172.67	687.217	463.984	803.126	616.631	589.044	519.935	657.29	635.152	462.974	544.571	572.336
	47.3127	500.41	219.203	536.416	690.433	194.806	98.7794	47.0138	99.2447	21.1574	262.248	226.945	400.572	1577.79	1532.22	2015.42	2125.29	2249.97	749.17	1357.48	2130.14	1248.16	1213.84	1196.71	1426.64	1188.11	701.061	474.758	813.882	633.25	604.045	531.141	677.443	644.097	466.983	545.779	580.959
	47.4949	546.134	272.243	575.322	756.583	220.045	110.595	59.3119	112.818	116.775	283.007	251.923	435.338	1645.93	1612.52	2123	2210.75	2328.21	793.042	1425.31	2225.88	1295.57	1271.36	1254.01	1497.69	1203.43	715.907	487.6	826.506	651.531	620.01	543.036	698.452	654.08	470.721	547.692	590.596
	47.6771	595.679	328.39	615.722	825.722	246.025	120.724	72.1823	127.356	209.715	303.57	278.402	471.648	1712.52	1693.59	2232.36	2296.59	2404.96	838.237	1493.05	2320.85	1343.77	1331.15	1311.54	1570.26	1218.87	732.048	502.641	841.06	671.463	636.908	555.649	720.216	665.487	474.089	550.678	601.152
	47.8593	649.183	387.617	657.881	897.735	272.637	129.354	86.0155	143.048	299.567	323.949	306.444	509.381	1777.25	1774.95	2343.05	2382.8	2479.49	884.617	1560.43	2414.57	1392.78	1392.85	1369.11	1644.14	1234.86	749.765	519.909	857.593	692.985	654.697	568.973	742.648	678.739	477.108	555.065	612.476
	48.0415	706.692	449.856	702.031	972.575	299.765	136.744	101.189	160.081	386.684	344.15	335.985	548.467	1839.8	1856.01	2454.52	2469.3	2551.07	932.042	1627.12	2506.43	1442.46	1456.06	1426.5	1719.01	1251.92	769.272	539.375	876.178	716.043	673.351	582.998	765.74	694.237	479.966	561.11	624.392
	48.2237	768.113	514.993	748.314	1050.23	327.35	143.251	117.995	178.615	471.725	364.228	366.854	588.906	1899.77	1936.07	2566.12	2555.8	2618.95	980.39	1692.71	2595.76	1492.56	1520.32	1483.51	1794.43	1270.6	790.68	561.002	896.911	740.654	692.881	597.754	789.585	712.298	483.035	568.994	636.759
	48.4059	833.191	582.87	796.758	1130.65	355.427	149.374	136.594	198.753	555.219	384.334	398.829	630.755	1956.65	2014.35	2677.1	2641.85	2682.43	1029.54	1756.71	2681.89	1542.65	1585.15	1539.98	1869.82	1291.35	814.007	584.782	919.902	766.928	713.357	613.346	814.363	733.106	486.816	578.848	649.522
	48.5881	901.516	653.287	847.305	1213.75	384.144	155.774	156.999	220.526	637.282	404.755	431.707	674.12	2009.87	2090.03	2786.66	2726.84	2740.84	1079.31	1818.6	2764.16	1592.22	1650.06	1595.81	1944.53	1314.52	839.201	610.747	945.23	795.047	734.92	629.951	840.293	756.7	491.85	590.774	662.749
	48.7703	972.558	725.994	899.865	1299.33	413.719	163.272	179.083	243.906	717.57	425.924	465.364	719.132	2058.85	2162.32	2893.97	2810.11	2793.52	1129.43	1877.86	2841.98	1640.64	1714.51	1650.96	2017.89	1340.35	866.177	638.941	972.898	825.191	757.789	647.793	867.568	782.996	498.614	604.853	676.619
	48.9525	1045.71	800.673	954.368	1387.1	444.362	172.777	202.627	268.837	795.435	448.384	499.776	765.93	2103.11	2230.47	2998.22	2890.99	2839.85	1179.46	1934.08	2914.82	1687.31	1777.92	1705.43	2089.22	1368.99	894.859	669.381	1002.8	857.482	782.22	667.092	896.291	811.835	507.428	621.147	691.376
	49.1347	1120.35	876.912	1010.8	1476.72	476.18	185.155	227.395	295.249	870.179	472.692	534.999	814.649	2142.29	2293.81	3098.6	2968.84	2879.27	1228.75	1986.86	2982.16	1731.69	1839.62	1759.19	2157.97	1400.53	925.211	702.013	1034.7	891.943	808.446	688.034	926.457	843.044	518.433	639.674	707.261
	49.3169	1195.83	954.167	1069.19	1567.87	509.114	201.07	253.224	323.079	941.284	499.3	571.142	865.416	2176.23	2351.78	3194.31	3043.03	2911.25	1276.55	2035.83	3043.5	1773.4	1898.96	1812.15	2223.68	1435.09	957.266	736.678	1068.27	928.498	836.601	710.751	957.961	876.485	531.619	660.399	724.452
	49.4991	1271.59	1031.76	1129.59	1660.29	542.923	220.861	280.067	352.276	1008.56	528.48	608.334	918.348	2204.84	2403.93	3284.57	3112.89	2935.33	1322.01	2080.61	3098.22	1812.2	1955.24	1864.05	2286.02	1472.76	991.108	773.11	1103.13	966.985	866.681	735.331	990.652	912.076	546.912	683.232	743.035
	49.6813	1347.15	1108.91	1192	1753.84	577.244	244.532	307.973	382.8	1072.16	560.292	646.677	973.542	2228.11	2449.93	3368.61	3177.74	2951.13	1364.29	2120.72	3145.61	1848	2007.83	1914.55	2344.75	1513.63	1026.82	810.952	1138.91	1007.19	898.551	761.812	1024.39	949.78	564.245	708.056	763.008
	49.8636	1422.1	1184.83	1256.32	1848.44	611.716	271.821	337.004	414.59	1132.59	594.631	686.203	1031.06	2246	2489.51	3445.73	3236.86	2958.37	1402.7	2155.58	3184.78	1880.76	2056.11	1963.19	2399.68	1557.66	1064.45	849.803	1175.28	1048.87	932.002	790.19	1059.07	989.575	583.617	734.75	784.312
	50.0458	1496.16	1258.78	1322.27	1944.01	646.102	302.315	367.143	447.535	1190.54	631.313	726.837	1090.91	2258.34	2522.38	3515.38	3289.6	2956.82	1436.69	2184.52	3214.81	1910.43	2099.6	2009.45	2450.68	1604.7	1103.94	889.279	1211.99	1091.82	966.811	820.415	1094.66	1031.42	605.105	763.196	806.872
	50.228	1569.15	1330.14	1389.49	2040.46	680.347	335.531	398.246	481.44	1246.85	670.155	768.387	1153.02	2264.85	2548.22	3577.13	3335.42	2946.33	1465.94	2206.85	3234.81	1936.97	2137.95	2052.78	2497.57	1654.38	1145.16	929.08	1248.86	1135.87	1002.79	852.402	1131.16	1075.24	628.832	793.269	830.623
	50.4102	1641.03	1398.39	1457.51	2137.54	714.564	370.936	430.046	516.026	1302.38	711.004	810.578	1217.31	2265.2	2566.65	3630.66	3373.93	2926.84	1490.23	2221.95	3244.03	1960.2	2171.01	2092.67	2540.11	1706.18	1187.95	969.03	1285.77	1180.89	1039.8	886.049	1168.57	1120.87	654.92	824.808	855.496
	50.5924	1711.96	1463.17	1525.89	2234.95	748.959	407.938	462.201	550.965	1357.96	753.734	853.124	1283.64	2259.02	2577.29	3675.76	3404.93	2898.3	1509.46	2229.38	3241.96	1979.87	2198.7	2128.66	2578	1759.44	1232.11	1009.09	1322.57	1226.74	1077.8	921.255	1206.88	1168.08	683.43	857.607	881.395
	50.7746	1782.28	1524.29	1594.24	2332.24	783.731	445.882	494.351	585.918	1414.25	798.236	895.828	1351.89	2246	2579.77	3712.31	3428.31	2860.71	1523.55	2228.88	3228.24	1995.62	2221.06	2160.3	2610.87	1813.42	1277.48	1049.32	1359.05	1273.22	1116.76	957.926	1245.97	1216.57	714.317	891.432	908.154
	50.9568	1852.51	1581.8	1662.22	2428.95	818.977	484.061	526.176	620.57	1471.79	844.41	938.638	1421.94	2225.93	2573.87	3740.28	3444.01	2814.08	1532.37	2220.42	3202.67	2007.06	2238.09	2187.17	2638.35	1867.45	1323.93	1089.83	1394.91	1320.08	1156.65	995.969	1285.66	1266.02	747.385	926.066	935.504
	51.139	1923.23	1635.95	1729.56	2524.6	854.603	521.715	557.433	654.663	1530.96	892.134	981.659	1493.65	2198.64	2559.47	3759.68	3451.99	2758.39	1535.75	2204.07	3165.08	2013.87	2249.81	2208.83	2660.12	1920.91	1371.41	1130.69	1429.71	1366.98	1197.41	1035.29	1325.64	1316.15	782.271	961.35	963.054
	51.3212	1995	1687.16	1795.99	2618.78	890.271	558.042	587.989	688.017	1592.05	941.224	1025.1	1566.8	2164.03	2536.55	3770.56	3452.2	2693.56	1533.54	2179.96	3115.34	2015.83	2256.16	2224.86	2676.01	1973.36	1419.87	1171.88	1463.01	1413.52	1238.84	1075.77	1365.49	1366.75	818.469	997.185	990.302
	51.5034	2068.28	1736.01	1861.19	2711.12	925.426	592.249	617.801	720.551	1655.26	991.387	1069.18	1641.13	2121.98	2505.12	3772.95	3444.56	2619.43	1525.64	2148.2	3053.28	2012.88	2257.07	2234.83	2685.96	2024.5	1469.27	1213.28	1494.4	1459.2	1280.66	1117.21	1404.76	1417.64	855.39	1033.51	1016.67
	51.6856	2143.38	1783.02	1924.72	2801.28	959.419	623.66	646.888	752.274	1720.65	1042.2	1114.04	1716.26	2072.33	2465.21	3766.85	3429.01	2535.74	1512.07	2108.78	2978.78	2005.03	2252.48	2238.43	2690.02	2074.11	1519.53	1254.63	1523.62	1503.56	1322.51	1159.36	1443	1468.66	892.448	1070.24	1041.58
	51.8678	2220.47	1828.73	1986.05	2888.88	991.67	651.831	675.286	783.246	1788.19	1093.1	1159.71	1791.81	2014.85	2416.79	3752.16	3405.56	2442.13	1493.05	2061.6	2891.77	1992.37	2242.32	2235.42	2688.31	2121.98	1570.45	1295.58	1550.52	1546.18	1364.01	1201.89	1479.8	1519.62	929.131	1107.28	1064.5
	52.05	2299.56	1873.56	2044.57	2973.43	1021.81	676.641	703.019	813.512	1857.72	1143.49	1206.03	1867.34	1949.27	2359.83	3728.77	3374.34	2338.19	1468.92	2006.47	2792.36	1974.99	2226.53	2225.7	2680.88	2167.9	1621.77	1335.75	1575.08	1586.76	1404.8	1244.4	1514.83	1570.31	965.046	1144.44	1085.06
	52.2322	2380.51	1917.96	2099.65	3054.32	1049.68	698.335	730.07	843.049	1928.88	1192.76	1252.76	1942.46	1875.32	2294.33	3696.47	3335.64	2223.56	1440.08	1943.28	2680.93	1952.93	2205.02	2209.28	2667.67	2211.59	1673.12	1374.8	1597.27	1625.13	1444.56	1286.51	1547.74	1620.49	999.915	1181.47	1103.09
	52.4144	2463.04	1962.34	2150.66	3130.8	1075.32	717.486	756.366	871.746	2001.18	1240.43	1299.55	2016.82	1792.86	2220.35	3655.11	3289.94	2098.03	1406.92	1872.11	2558.22	1926.1	2177.67	2186.24	2648.49	2252.77	1724.1	1412.45	1617.06	1661.2	1483.08	1327.8	1578.21	1669.87	1033.55	1218.08	1118.58
	52.5966	2546.73	2007.09	2197.01	3202.04	1098.78	734.879	781.768	899.429	2073.92	1286.2	1346.01	2090.1	1701.92	2138.08	3604.58	3237.86	1961.66	1369.67	1793.28	2425.3	1894.27	2144.31	2156.75	2623	2291.21	1774.32	1448.46	1634.28	1694.89	1520.25	1367.87	1605.84	1718.14	1065.8	1253.94	1131.66
	52.7788	2630.97	2052.52	2238.17	3267.23	1120.02	751.34	806.085	925.913	2146.26	1329.97	1391.76	2161.98	1602.74	2047.9	3544.91	3180.05	1814.81	1328.45	1707.41	2283.55	1857.15	2104.81	2121.01	2590.85	2326.81	1823.46	1482.61	1648.65	1726.05	1556.02	1406.33	1630.21	1764.96	1096.56	1288.7	1142.54
	52.961	2714.98	2098.72	2273.71	3325.67	1138.85	767.564	829.112	951.042	2217.26	1371.8	1436.46	2232.14	1495.77	1950.44	3476.3	3117.09	1658.26	1283.2	1615.29	2134.56	1814.46	2059.03	2079.24	2551.69	2359.59	1871.25	1514.67	1659.82	1754.51	1590.39	1442.85	1650.91	1809.96	1125.72	1322.03	1151.47
	53.1432	2797.77	2145.48	2303.35	3376.8	1154.9	783.989	850.675	974.732	2285.99	1411.74	1479.83	2300.23	1381.66	1846.54	3399.12	3049.48	1493.09	1233.81	1517.78	1979.94	1766.02	2006.94	2031.66	2505.28	2389.79	1917.5	1544.36	1667.43	1780.08	1623.29	1477.16	1667.63	1852.84	1153.18	1353.65	1158.68
	53.3254	2878.1	2192.24	2326.93	3420.25	1167.72	800.756	870.663	996.986	2351.61	1449.7	1521.67	2365.89	1261.21	1737.29	3313.93	2977.62	1320.67	1180.26	1415.74	1821.3	1711.87	1948.59	1978.5	2451.58	2417.84	1962.13	1571.45	1671.16	1802.61	1654.63	1509.09	1680.19	1893.34	1178.86	1383.34	1164.45
	53.5076	2954.62	2238.04	2344.41	3455.76	1176.88	817.78	889.014	1017.89	2413.41	1485.37	1561.81	2428.76	1135.37	1623.93	3221.43	2901.88	1142.53	1122.66	1309.94	1660.12	1652.24	1884.15	1920	2390.75	2444.27	2005.12	1595.77	1670.83	1822.03	1684.28	1538.51	1688.64	1931.33	1202.73	1410.97	1169.09
	53.6898	3025.84	2281.65	2355.86	3483.14	1182.07	834.892	905.699	1037.56	2470.87	1518.29	1600.1	2488.47	1005.26	1507.77	3122.43	2822.73	960.246	1061.38	1201.15	1497.85	1587.59	1813.87	1856.49	2323.15	2469.76	2046.47	1617.33	1666.41	1838.41	1712.13	1565.34	1693.23	1966.8	1224.84	1436.48	1173
	53.872	3090.26	2321.61	2361.47	3502.2	1183.22	851.966	920.711	1056.13	2523.61	1547.93	1636.27	2544.67	872.134	1390.14	3017.8	2740.8	775.391	996.959	1090.13	1335.88	1518.52	1738.13	1788.4	2249.3	2494.99	2086.21	1636.33	1658.06	1851.99	1738.12	1589.51	1694.36	1999.83	1245.32	1459.89	1176.65
	54.0542	3146.51	2356.45	2361.47	3512.72	1180.46	868.983	934.072	1073.67	2571.38	1573.84	1669.93	2597	737.405	1272.26	2908.37	2656.89	589.485	930.131	977.707	1175.62	1445.73	1657.43	1716.26	2169.82	2520.64	2124.44	1653.23	1646.1	1863.14	1762.3	1611.02	1692.58	2030.58	1264.47	1481.29	1180.52
	54.2364	3193.41	2384.8	2356.16	3514.39	1174.07	886.014	945.838	1090.22	2613.94	1595.76	1700.61	2645.1	602.62	1155.25	2794.93	2571.97	404.033	861.705	864.831	1018.48	1369.88	1572.35	1640.68	2085.39	2547.34	2161.3	1668.62	1630.97	1872.39	1784.77	1629.93	1688.49	2059.22	1282.67	1500.73	1185.04
	54.4186	3230.09	2405.46	2345.8	3506.96	1164.45	903.171	956.087	1105.77	2651.01	1613.65	1727.8	2688.54	469.418	1040.12	2678.22	2486.99	220.555	792.507	752.556	865.766	1291.6	1483.57	1562.31	1996.71	2575.58	2197.08	1683.23	1613.16	1880.27	1805.74	1646.4	1682.71	2085.93	1300.42	1518.31	1190.48
	54.6008	3255.89	2417.51	2330.64	3490.27	1151.97	920.535	964.895	1120.33	2682.2	1627.67	1751.05	2726.86	339.464	927.807	2558.97	2402.76	40.6008	723.341	641.957	718.551	1211.38	1391.76	1481.8	1904.5	2605.71	2232.18	1697.77	1593.15	1887.32	1825.44	1660.66	1675.8	2110.8	1318.22	1534.13	1196.94
	54.783	3270.38	2420.24	2310.85	3464.34	1137	938.089	972.329	1133.9	2706.96	1638.13	1770.04	2759.55	214.375	819.193	2437.89	2319.83	-134.278	654.966	534.001	577.561	1129.67	1297.57	1399.76	1809.48	2637.95	2267.14	1712.92	1571.35	1893.91	1844.05	1673.07	1668.22	2133.83	1336.55	1548.33	1204.27
	54.9652	3273.22	2413.21	2286.56	3429.44	1119.76	955.66	978.448	1146.49	2724.62	1645.35	1784.55	2786.05	95.64	715.088	2315.67	2238.4	-302.634	588.09	429.438	443.078	1046.95	1201.64	1316.71	1712.41	2672.39	2302.53	1729.24	1548.07	1900.26	1861.66	1684.01	1660.32	2154.92	1355.8	1561.11	1212.17
	55.1474	3264.12	2396.14	2257.92	3385.95	1100.26	972.91	983.33	1158.21	2734.55	1649.52	1794.47	2805.83	-15.4436	616.167	2192.89	2158.33	-463.285	523.379	328.721	314.925	963.705	1104.54	1233.2	1614.08	2708.95	2338.97	1747.19	1523.53	1906.39	1878.15	1693.88	1652.32	2173.87	1376.19	1572.65	1220.17
	55.3296	3242.81	2368.87	2225.09	3334.34	1078.36	989.394	987.065	1169.18	2736.17	1650.58	1799.74	2818.41	-117.838	522.889	2070.02	2079.25	-615.469	461.464	231.997	192.526	880.529	1006.85	1149.72	1515.25	2747.38	2376.98	1767.07	1497.93	1912.12	1893.27	1703.02	1644.29	2190.37	1397.76	1583.09	1227.72
	55.5118	3209.08	2331.3	2188.27	3275.01	1053.73	1004.67	989.73	1179.54	2729.07	1648.2	1800.27	2823.42	-210.805	435.426	1947.29	2000.6	-758.938	402.929	139.151	75.0271	798.046	909.095	1066.77	1416.67	2787.14	2416.94	1789.05	1471.45	1917.1	1906.59	1711.62	1636.19	2204.05	1420.4	1592.44	1234.25
	55.694	3162.84	2283.43	2147.65	3208.21	1026.06	1018.42	991.34	1189.35	2713.01	1641.85	1795.9	2820.61	-293.924	353.644	1824.62	1921.72	-893.963	348.263	49.8541	-38.5603	716.897	811.742	984.788	1318.99	2827.42	2459.04	1813.1	1444.25	1920.96	1917.52	1719.69	1627.82	2214.45	1443.84	1600.6	1239.2
	55.8762	3104.11	2225.5	2103.35	3134.05	995.094	1030.59	991.816	1198.51	2687.97	1630.98	1786.36	2809.85	-367.085	277.112	1701.65	1841.86	-1021.24	297.781	-36.3699	-149.209	637.688	715.178	904.101	1222.71	2867.06	2503.24	1839.02	1416.42	1923.24	1925.29	1726.98	1618.78	2221.06	1467.69	1607.29	1242.02
	56.0584	3033.14	2158.05	2055.38	3052.52	960.653	1041.38	990.944	1206.69	2654.08	1615.21	1771.23	2791.09	-430.474	205.15	1577.67	1760.16	-1141.74	251.558	-120.088	-257.769	560.923	619.668	824.837	1128.08	2904.62	2549.23	1866.38	1387.96	1923.48	1928.98	1733.03	1608.42	2223.25	1491.48	1612.12	1242.19
	56.2406	2950.33	2081.94	2003.53	2963.59	922.612	1051.19	988.373	1213.35	2611.58	1594.43	1749.93	2764.3	-484.542	136.894	1451.75	1675.65	-1256.51	209.386	-201.908	-364.903	486.914	525.354	746.932	1035.12	2938.41	2596.46	1894.49	1358.75	1921.06	1927.58	1737.14	1595.87	2220.34	1514.67	1614.57	1239.16
	56.4228	2856.3	1998.31	1947.42	2867.38	880.853	1060.46	983.629	1217.71	2560.78	1568.81	1721.79	2729.42	-529.994	71.3893	1322.89	1587.25	-1366.52	170.766	-282.464	-471.079	415.715	432.252	670.142	943.575	2966.63	2644.15	1922.42	1328.54	1915.19	1920.05	1738.46	1580.1	2211.48	1536.62	1614.03	1232.35
	56.605	2751.78	1908.36	1886.57	2764.2	835.281	1069.51	976.16	1218.92	2501.99	1538.67	1686.12	2686.35	-567.775	7.68772	1190.14	1493.78	-1472.51	134.938	-362.399	-576.603	347.128	340.272	594.105	852.958	2987.43	2691.3	1948.9	1296.93	1904.86	1905.34	1736.04	1559.96	2195.77	1556.63	1609.79	1221.1
	56.7873	2637.61	1813.25	1820.5	2654.64	785.875	1078.36	965.389	1216.06	2435.63	1504.29	1642.35	2635.01	-599.045	-55.076	1052.78	1394.12	-1574.99	100.943	-442.342	-681.667	280.771	249.251	518.396	762.597	2999.05	2736.71	1972.49	1263.37	1888.89	1882.5	1728.96	1534.35	2172.24	1573.9	1601.17	1204.73
	56.9695	2514.66	1714.03	1748.9	2539.46	732.728	1086.7	950.769	1208.26	2362.28	1465.66	1590.12	2575.4	-625.133	-117.646	910.422	1287.27	-1674.21	67.7039	-522.856	-786.376	216.161	158.998	442.569	671.735	2999.88	2779	1991.6	1227.25	1866	1850.65	1716.33	1502.27	2140.04	1587.53	1587.47	1182.65
	57.1517	2383.8	1611.56	1671.74	2419.57	676.083	1093.9	931.831	1194.77	2282.72	1422.48	1529.36	2507.69	-647.442	-180.648	763.009	1172.53	-1770.21	34.1073	-604.359	-890.726	152.801	69.3375	366.191	579.646	2988.53	2816.61	2004.66	1187.85	1834.94	1809.14	1697.37	1462.97	2098.49	1596.52	1568.1	1154.4
	57.3339	2245.91	1506.63	1589.28	2295.88	616.316	1099.11	908.213	1174.97	2198	1374.15	1460.28	2432.26	-667.335	-244.61	610.832	1049.61	-1862.88	-0.925585	-687.052	-994.541	90.2481	-19.8528	288.866	485.731	2963.91	2847.86	2010.23	1144.48	1794.58	1757.55	1671.34	1415.95	2047.2	1599.89	1542.55	1119.72
	57.5161	2101.92	1399.94	1502.05	2169.33	553.932	1101.41	879.678	1148.37	2109.4	1320.09	1383.34	2349.65	-686.026	-309.981	454.46	918.704	-1952.01	-38.3917	-770.883	-1097.39	28.1601	-108.627	210.252	389.595	2925.33	2870.95	2007.14	1096.52	1744.06	1695.76	1637.59	1361	1986.06	1596.67	1510.41	1078.64
	57.6983	1952.91	1292.26	1410.83	2040.8	489.556	1100.03	846.137	1114.64	2018.39	1259.97	1299.16	2260.57	-704.512	-377.116	294.661	780.446	-2037.31	-79.1667	-855.553	-1198.6	-33.7006	-196.963	130.079	291.081	2872.48	2884.06	1994.45	1043.5	1682.94	1623.99	1595.53	1298.19	1915.25	1586.09	1471.4	1031.45
	57.8805	1800.13	1184.47	1316.5	1911.17	423.935	1094.35	807.683	1073.6	1926.57	1193.88	1208.51	2165.79	-723.558	-446.234	132.343	635.861	-2118.43	-123.94	-940.561	-1297.24	-95.4832	-284.747	48.1528	190.277	2805.46	2885.45	1971.54	985.208	1611.21	1542.76	1544.74	1227.82	1835.15	1567.61	1425.4	978.647
	58.0627	1645.08	1077.57	1219.98	1781.34	357.928	1084.02	764.598	1025.27	1835.6	1122.49	1112.29	2066.09	-743.707	-517.355	-31.4696	486.233	-2194.95	-173.124	-1025.26	-1392.31	-157.281	-371.764	-35.6479	87.4882	2724.79	2873.65	1938.02	921.672	1529.32	1452.93	1484.97	1150.41	1746.33	1540.97	1372.42	920.93
	58.2449	1489.49	972.638	1122.17	1652.34	292.504	1068.85	717.345	969.866	1747.11	1046.88	1011.51	1962.24	-765.292	-590.246	-195.628	332.982	-2266.31	-226.792	-1108.91	-1482.8	-219.163	-457.694	-121.363	-16.8027	2631.35	2847.58	1893.69	853.129	1438.07	1355.63	1416.27	1066.71	1649.47	1506.21	1312.68	859.057
	58.4271	1335.21	870.688	1023.92	1525.38	228.737	1048.78	666.525	907.853	1662.64	968.441	907.392	1854.94	-788.442	-664.408	-358.833	177.587	-2331.9	-284.661	-1190.72	-1567.87	-281.173	-542.135	-208.923	-121.995	2526.37	2806.62	1838.6	779.98	1338.46	1252.26	1339	977.616	1545.34	1463.62	1246.61	793.809
	58.6093	1184.05	772.629	926.078	1401.82	167.767	1023.81	612.861	839.922	1583.56	888.63	801.315	1744.9	-813.096	-739.105	-519.636	21.561	-2391.01	-346.134	-1269.89	-1646.84	-343.314	-624.634	-298.1	-227.411	2411.36	2750.66	1773.01	702.733	1231.69	1144.31	1253.9	884.223	1434.84	1413.71	1174.88	725.951
	58.7915	1037.71	679.189	829.52	1283.03	110.706	993.977	557.191	767.004	1511.14	808.845	694.851	1632.89	-839.022	-813.452	-676.468	-133.522	-2442.94	-410.386	-1345.61	-1719.24	-405.511	-704.716	-388.455	-332.301	2288.09	2680.02	1697.44	621.99	1118.98	1033.32	1162.02	787.759	1318.94	1357.21	1098.38	656.235
	58.9737	897.63	590.906	735.203	1170.3	58.5225	959.378	500.454	690.265	1446.52	730.284	589.701	1519.8	-865.861	-886.507	-827.709	-286.009	-2487.07	-476.462	-1417.09	-1784.79	-467.579	-781.906	-479.32	-435.824	2158.46	2595.43	1612.73	538.446	1001.65	920.818	1064.71	689.55	1198.77	1294.95	1018.18	585.411
	59.1559	765.018	508.161	644.163	1064.69	11.9356	920.237	443.663	611.072	1390.7	653.904	487.633	1406.65	-893.162	-957.349	-971.786	-434.179	-2522.94	-543.367	-1483.55	-1843.34	-529.199	-855.759	-569.833	-537.043	2024.42	2497.92	1520.01	452.886	881.073	808.28	963.46	590.958	1075.63	1227.91	935.439	514.26
	59.3381	640.824	431.24	557.469	966.945	-28.6127	876.955	387.835	530.899	1344.6	580.455	390.388	1294.61	-920.42	-1025.13	-1107.31	-576.324	-2550.33	-610.129	-1544.27	-1894.85	-589.906	-925.89	-659.031	-634.942	1887.89	2388.76	1420.65	366.182	758.732	697.126	859.792	493.296	950.986	1157.2	851.356	443.601
	59.5203	525.794	360.411	476.128	877.518	-62.9318	830.155	333.924	451.221	1308.97	510.589	299.559	1184.93	-947.094	-1089.1	-1233.19	-710.884	-2569.23	-675.83	-1598.66	-1939.39	-649.09	-991.99	-745.964	-728.479	1750.62	2269.43	1316.25	279.283	636.26	588.656	755.116	397.738	826.425	1083.95	767.085	374.295
	59.7025	420.512	296.007	400.974	796.611	-91.0367	780.686	282.77	373.401	1284.38	444.97	216.461	1078.83	-972.627	-1148.6	-1348.76	-836.607	-2579.86	-739.623	-1646.38	-1977.11	-706.045	-1053.84	-829.799	-816.667	1614.18	2141.54	1208.48	193.183	515.369	483.989	650.665	305.254	703.541	1009.37	683.699	307.209
	59.8847	325.431	238.432	332.578	724.216	-113.132	729.569	235.062	298.625	1271.23	384.34	142.025	977.465	-996.487	-1203.09	-1453.83	-952.686	-2582.68	-800.716	-1687.32	-2008.3	-760.038	-1111.26	-909.884	-898.674	1479.9	2006.86	1099.06	108.883	397.725	384.004	547.47	216.563	583.846	934.626	602.16	243.163
	60.0669	240.912	188.092	271.193	660.191	-129.618	677.895	191.326	227.852	1269.67	329.493	76.7629	881.81	-1018.22	-1252.11	-1548.56	-1058.82	-2578.33	-858.36	-1721.64	-2033.44	-810.424	-1164.13	-985.757	-973.907	1348.94	1867.2	989.564	27.3457	284.806	289.326	446.407	132.155	468.678	860.806	523.326	182.866
	60.2491	167.239	145.237	216.756	604.302	-141.06	626.71	151.923	161.803	1279.63	281.15	20.8072	792.679	-1037.52	-1295.3	-1633.46	-1155.18	-2567.65	-911.851	-1749.72	-2053.15	-856.729	-1212.31	-1057.13	-1042.07	1222.29	1724.43	881.406	-50.5472	177.801	200.334	348.261	52.3331	359.134	788.871	447.945	126.84
	60.4313	104.612	109.853	168.948	556.246	-148.111	576.92	117.066	100.96	1300.81	239.793	-25.9871	710.718	-1054.24	-1332.42	-1709.18	-1242.34	-2551.6	-960.562	-1772.04	-2068.15	-898.681	-1255.61	-1123.84	-1103.18	1100.74	1580.41	775.75	-124.037	77.5647	117.168	253.771	-22.7328	256.047	719.588	376.667	75.3732
	60.6135	53.1233	81.642	127.295	515.62	-151.425	529.239	86.8406	45.5935	1332.69	205.52	-63.9237	636.445	-1068.41	-1363.37	-1776.48	-1321.06	-2531.13	-1004.01	-1789.15	-2079.22	-936.171	-1293.85	-1185.82	-1157.51	984.891	1436.95	673.533	-192.514	-15.3827	39.7355	163.627	-92.9696	160.003	653.504	310.03	28.503
	60.7957	12.7686	60.123	91.2625	481.887	-151.619	484.195	61.2194	-4.20311	1374.6	177.991	-93.3781	570.289	-1080.23	-1388.24	-1836.1	-1392.19	-2507.16	-1041.91	-1801.65	-2087.12	-969.185	-1326.8	-1243.03	-1205.53	875.122	1295.69	575.502	-255.536	-100.822	-32.2598	78.4118	-158.398	71.4007	590.928	248.434	-13.9572
	60.9779	-16.5233	44.7412	60.3139	454.381	-149.297	442.18	40.0866	-48.4662	1425.67	156.486	-114.767	512.605	-1089.93	-1407.31	-1888.78	-1456.54	-2480.45	-1074.26	-1810.09	-2092.51	-997.75	-1354.27	-1295.46	-1247.79	771.571	1158.09	482.266	-312.829	-178.787	-99.2527	-1.47683	-219.141	-9.47966	531.975	192.101	-52.3592
	61.1601	-34.8501	34.9668	33.9433	432.35	-145.074	403.493	23.2637	-87.3288	1484.84	140.055	-128.568	463.652	-1097.77	-1421.07	-1935.23	-1514.87	-2451.64	-1101.33	-1815.05	-2096	-1021.9	-1376.17	-1343.16	-1284.86	674.179	1025.26	394.31	-364.278	-249.495	-161.731	-75.8882	-275.435	-82.4137	476.606	141.055	-87.1418
	61.3423	-42.2897	30.3653	11.678	415.019	-139.584	368.36	10.5364	-121.001	1550.87	127.703	-135.371	423.552	-1103.95	-1430.13	-1976.12	-1567.81	-2421.17	-1123.66	-1817.13	-2098	-1041.64	-1392.5	-1386.19	-1317.26	582.723	897.979	311.985	-409.891	-313.276	-220.161	-144.945	-327.631	-147.217	424.685	95.1195	-118.747
	61.5245	-38.8577	30.633	-6.93857	401.633	-133.431	336.935	1.67635	-149.761	1622.34	118.536	-135.906	392.233	-1108.65	-1435.13	-2012.18	-1615.94	-2389.36	-1141.98	-1816.96	-2098.86	-1057.02	-1403.39	-1424.71	-1345.46	496.856	776.679	235.483	-449.772	-370.509	-274.95	-209.016	-376.188	-203.781	376.018	53.9366	-147.552
	61.7067	-24.4851	35.5729	-22.3676	391.474	-127.13	309.267	-3.5429	-173.934	1697.7	111.847	-131.042	369.394	-1112.06	-1436.76	-2044.11	-1659.84	-2356.5	-1157.06	-1815.21	-2098.88	-1068.16	-1409.08	-1458.91	-1369.86	416.165	661.54	164.801	-484.113	-421.597	-326.421	-268.641	-421.645	-252.15	330.375	17.0115	-173.84
	61.8889	0.983095	44.9927	-35.0818	383.857	-121.06	285.256	-5.34101	-193.863	1775.26	107.123	-121.75	354.492	-1114.38	-1435.65	-2072.65	-1700.09	-2322.84	-1169.59	-1812.54	-2098.36	-1075.35	-1409.84	-1489.05	-1390.75	340.238	552.583	99.7203	-513.222	-466.979	-374.815	-324.43	-464.568	-292.582	287.493	-16.2346	-197.807
	62.0711	37.7721	58.5649	-45.557	378.133	-115.44	264.641	-3.94998	-209.899	1853.33	104.005	-109.023	346.78	-1115.87	-1432.36	-2098.48	-1737.31	-2288.63	-1180.07	-1809.55	-2097.67	-1079.08	-1405.91	-1515.45	-1408.43	268.72	449.758	39.8056	-537.542	-507.162	-420.295	-376.977	-505.475	-325.601	247.076	-46.4059	-219.615
	62.2533	86.1333	75.7272	-54.2603	373.696	-110.321	247.017	0.349013	-222.402	1930.2	102.228	-93.7938	345.36	-1116.79	-1427.5	-2122.21	-1772.13	-2254.13	-1188.78	-1806.71	-2097.18	-1079.97	-1397.53	-1538.49	-1423.14	201.349	352.987	-15.5582	-557.644	-542.718	-462.976	-426.789	-544.788	-352.002	208.796	-74.072	-239.45
	62.4355	146.284	95.679	-61.6398	369.978	-105.613	231.901	7.20149	-231.755	2004.25	101.584	-76.8511	349.264	-1117.4	-1421.64	-2144.28	-1805.05	-2219.52	-1195.84	-1804.3	-2097.25	-1078.74	-1384.93	-1558.49	-1435.13	137.963	262.182	-67.0741	-574.175	-574.273	-502.964	-474.252	-582.796	-372.827	172.317	-99.7254	-257.565
	62.6177	218.36	117.485	-68.107	366.439	-101.144	218.812	16.1952	-238.343	2073.91	101.904	-58.7939	357.519	-1117.9	-1415.43	-2165.01	-1836.46	-2184.86	-1201.29	-1802.41	-2098.13	-1076.07	-1368.41	-1575.7	-1444.63	78.473	177.239	-115.413	-587.797	-602.501	-540.394	-519.642	-619.674	-389.286	137.331	-123.773	-274.289
	62.7999	302.385	140.249	-74.0158	362.577	-96.7363	207.349	26.9045	-242.521	2137.74	103.05	-40.0186	369.203	-1118.45	-1409.46	-2184.56	-1866.54	-2150.09	-1205.15	-1801.01	-2099.96	-1072.54	-1348.41	-1590.21	-1451.86	22.8079	98.0481	-161.105	-599.136	-628.101	-575.433	-563.156	-655.521	-402.649	103.599	-146.551	-289.983
	62.9821	398.235	163.285	-79.6534	357.971	-92.2503	197.249	38.9275	-244.562	2194.38	104.888	-20.7486	383.465	-1119.12	-1404.27	-2203	-1895.3	-2115.03	-1207.56	-1799.94	-2102.67	-1068.58	-1325.53	-1602.02	-1457.02	-29.1461	24.4836	-204.481	-608.768	-651.752	-608.246	-604.954	-690.411	-414.114	70.9718	-168.347	-304.984
	63.1643	505.547	186.23	-85.2529	352.327	-87.5896	188.378	51.8936	-244.623	2242.67	107.272	-1.10253	399.511	-1119.91	-1400.23	-2220.37	-1922.64	-2079.45	-1208.73	-1799.02	-2106.09	-1064.46	-1300.56	-1611.01	-1460.27	-77.6065	-43.6076	-245.672	-617.214	-674.07	-638.961	-645.189	-724.422	-424.71	39.3914	-189.41	-319.538
	63.3465	623.622	209.096	-91.0162	345.501	-82.6746	180.659	65.4471	-242.743	2281.62	110.037	18.8215	416.587	-1120.84	-1397.56	-2236.77	-1948.4	-2043.09	-1208.96	-1798.1	-2109.95	-1060.37	-1274.42	-1616.98	-1461.77	-122.939	-106.433	-284.651	-624.954	-695.593	-667.669	-684.024	-757.611	-435.237	8.86046	-209.94	-333.759
	63.5287	751.306	232.234	-97.1323	337.47	-77.43	173.995	79.2273	-238.88	2310.5	113.017	38.8788	433.955	-1121.93	-1396.33	-2252.35	-1972.41	-2005.75	-1208.59	-1797.08	-2113.95	-1056.39	-1248.07	-1619.72	-1461.66	-165.656	-164.28	-321.308	-632.441	-716.804	-694.462	-721.618	-789.996	-446.272	-20.5973	-230.078	-347.629
	63.7109	886.928	256.229	-103.779	328.28	-71.7989	168.229	92.863	-232.966	2328.86	116.064	58.8532	450.906	-1123.35	-1396.46	-2267.36	-1994.53	-1967.34	-1207.93	-1795.87	-2117.86	-1052.63	-1222.41	-1619.05	-1460.05	-206.369	-217.53	-355.54	-640.114	-738.159	-719.463	-758.082	-821.51	-458.234	-48.9725	-249.894	-361.027
	63.8932	1028.3	281.721	-111.112	317.986	-65.7674	163.153	105.982	-224.967	2336.57	119.07	78.4844	466.804	-1125.36	-1397.78	-2282.02	-2014.64	-1927.95	-1207.22	-1794.36	-2121.51	-1049.19	-1198.23	-1614.79	-1457.03	-245.704	-266.637	-387.32	-648.399	-760.085	-742.834	-793.429	-851.982	-471.455	-76.2861	-269.381	-373.785
	64.0754	1172.82	309.232	-119.255	306.633	-59.3725	158.544	118.226	-214.942	2333.82	121.941	97.5273	481.143	-1128.34	-1400.02	-2296.49	-2032.7	-1887.84	-1206.56	-1792.34	-2124.79	-1046.24	-1176.13	-1606.91	-1452.76	-284.224	-312.095	-416.737	-657.681	-782.938	-764.761	-827.541	-881.142	-486.238	-102.587	-288.463	-385.741
	64.2576	1317.59	339.074	-128.286	294.233	-52.6823	154.23	129.278	-203.075	2321.18	124.545	115.806	493.574	-1132.65	-1402.93	-2310.83	-2048.67	-1847.4	-1205.92	-1789.49	-2127.66	-1043.89	-1156.58	-1595.48	-1447.41	-322.392	-354.392	-443.974	-668.275	-806.961	-785.439	-860.18	-908.657	-502.896	-127.94	-307.033	-396.81
	64.4398	1459.59	371.388	-138.221	280.762	-45.7738	150.163	138.885	-189.666	2299.49	126.668	133.235	503.91	-1138.56	-1406.24	-2324.93	-2062.54	-1807.09	-1205.16	-1785.45	-2130.1	-1042.19	-1139.82	-1580.69	-1441.2	-360.553	-393.976	-469.262	-680.4	-832.261	-805.067	-891.033	-934.188	-521.738	-152.414	-324.994	-407.013
	64.622	1595.8	406.27	-148.995	266.185	-38.7371	146.462	146.874	-175.093	2269.9	128.016	149.793	512.095	-1146.13	-1409.78	-2338.58	-2074.33	-1767.33	-1204.09	-1779.85	-2132.09	-1041.02	-1125.93	-1562.8	-1434.36	-398.965	-431.247	-492.818	-694.178	-858.835	-823.867	-919.784	-957.455	-543.019	-176.07	-342.299	-416.472
	64.8042	1723.28	443.896	-160.452	250.519	-31.693	143.404	153.152	-159.745	2233.71	128.227	165.484	518.181	-1155.22	-1413.39	-2351.5	-2084.08	-1728.46	-1202.58	-1772.43	-2133.62	-1040.13	-1114.8	-1542.13	-1427.07	-437.839	-466.579	-514.815	-709.645	-886.603	-842.066	-946.17	-978.285	-566.869	-198.949	-358.97	-425.354
	64.9864	1839.23	484.58	-172.355	233.905	-24.7909	141.342	157.711	-143.961	2192.4	126.907	180.295	522.291	-1165.44	-1416.93	-2363.4	-2091.85	-1690.68	-1200.59	-1763.1	-2134.65	-1039.15	-1106.18	-1519.01	-1419.53	-477.379	-500.354	-535.389	-726.769	-915.448	-859.878	-970.019	-996.624	-593.216	-221.085	-375.08	-433.811
	65.1686	1940.93	528.742	-184.399	216.633	-18.1717	140.605	160.618	-127.983	2147.45	123.675	194.172	524.593	-1176.31	-1420.23	-2374.05	-2097.73	-1654.06	-1198.15	-1751.96	-2135.08	-1037.66	-1099.66	-1493.74	-1411.83	-517.83	-532.993	-554.695	-745.457	-945.236	-877.48	-991.25	-1012.52	-621.753	-242.516	-390.732	-441.93
	65.3508	2025.79	576.778	-196.21	199.098	-11.922	141.39	162.008	-111.951	2100.39	118.23	207.014	525.269	-1187.34	-1423.06	-2383.3	-2101.8	-1618.63	-1195.42	-1739.28	-2134.77	-1035.25	-1094.77	-1466.63	-1404	-559.483	-564.957	-572.976	-765.584	-975.814	-895.009	-1009.84	-1026.06	-651.958	-263.29	-406.034	-449.714
	65.533	2091.36	628.869	-207.353	181.715	-6.05444	143.703	162.075	-95.9245	2052.73	110.378	218.678	524.508	-1198.07	-1425.12	-2391.12	-2104.09	-1584.36	-1192.57	-1725.45	-2133.55	-1031.6	-1090.96	-1437.95	-1396	-602.67	-596.73	-590.601	-787.012	-1006.98	-912.55	-1025.78	-1037.36	-683.181	-283.469	-421.111	-457.108
	65.7152	2135.47	684.757	-217.328	164.827	-0.525508	147.345	161.062	-79.9181	2005.96	100.032	229.01	522.489	-1208.13	-1426.16	-2397.57	-2104.64	-1551.26	-1189.8	-1710.88	-2131.29	-1026.58	-1087.69	-1407.97	-1387.78	-647.71	-628.779	-608.077	-809.618	-1038.46	-930.122	-1039.04	-1046.49	-714.753	-303.121	-436.11	-464.056
	65.8974	2156.42	743.561	-225.604	148.645	4.72239	151.963	159.233	-63.9572	1961.56	87.1748	237.866	519.392	-1217.2	-1425.96	-2402.73	-2103.48	-1519.28	-1187.22	-1695.94	-2127.91	-1020.23	-1084.46	-1377.02	-1379.23	-694.845	-661.511	-626.007	-833.281	-1069.86	-947.651	-1049.57	-1053.49	-746.077	-322.322	-451.195	-470.56
	66.0796	2153.15	803.745	-231.647	133.243	9.72096	157.129	156.841	-48.137	1920.94	71.8541	245.14	515.407	-1224.95	-1424.39	-2406.67	-2100.66	-1488.4	-1184.91	-1680.93	-2123.41	-1012.7	-1080.84	-1345.48	-1370.33	-744.175	-695.249	-645.026	-857.848	-1100.62	-964.96	-1057.32	-1058.36	-776.693	-341.152	-466.519	-476.729
	66.2618	2125.38	863.248	-234.97	118.577	14.4486	162.437	154.107	-32.6638	1885.39	54.2009	250.78	510.724	-1230.95	-1421.49	-2409.38	-2096.25	-1458.51	-1182.84	-1666.06	-2117.8	-1004.25	-1076.44	-1313.84	-1361.06	-795.618	-730.207	-665.685	-883.097	-1130.08	-981.782	-1062.28	-1061.14	-806.294	-359.664	-482.2	-482.79
	66.444	2073.65	919.774	-235.166	104.509	18.8214	167.541	151.22	-17.8491	1856	34.4567	254.803	505.501	-1234.66	-1417.32	-2410.78	-2090.39	-1429.46	-1180.92	-1651.49	-2111.14	-995.149	-1070.91	-1282.55	-1351.46	-848.902	-766.463	-688.337	-908.736	-1157.49	-997.801	-1064.58	-1061.93	-834.72	-377.855	-498.293	-489.042
	66.6262	1999.33	971.116	-231.934	90.8305	22.7161	172.172	148.348	-4.05204	1833.6	12.9695	257.3	499.828	-1235.43	-1412.02	-2410.81	-2083.29	-1401.01	-1179.07	-1637.34	-2103.51	-985.655	-1063.9	-1252.05	-1341.59	-903.616	-803.922	-713.054	-934.437	-1182.16	-1012.69	-1064.44	-1060.95	-861.917	-395.653	-514.798	-495.772
	66.8084	1904.47	1015.4	-225.096	77.303	26.0275	176.109	145.655	8.40726	1818.73	-9.86313	258.421	493.712	-1232.58	-1405.71	-2409.43	-2075.29	-1372.83	-1177.23	-1623.78	-2094.94	-976.024	-1055.03	-1222.73	-1331.54	-959.283	-842.298	-739.599	-959.901	-1203.51	-1026.16	-1062.2	-1058.55	-887.864	-412.944	-531.667	-503.169
	66.9906	1791.6	1051.23	-214.609	63.6971	28.73	179.131	143.285	19.3234	1811.67	-33.6657	258.341	487.075	-1225.49	-1398.5	-2406.69	-2066.8	-1344.57	-1175.4	-1611.05	-2085.45	-966.483	-1043.93	-1194.84	-1321.36	-1015.45	-881.142	-767.478	-984.898	-1221.17	-1037.94	-1058.24	-1055.12	-912.484	-429.618	-548.799	-511.29
	67.1728	1663.49	1077.65	-200.585	49.8155	30.8985	180.96	141.333	28.6379	1812.42	-58.1168	257.224	479.778	-1213.81	-1390.47	-2402.74	-2058.25	-1315.9	-1173.66	-1599.41	-2075.06	-957.234	-1030.25	-1168.56	-1311.13	-1071.78	-919.913	-796.02	-1009.28	-1234.91	-1047.85	-1053.01	-1051.02	-935.602	-445.618	-566.048	-520.076
	67.355	1523.05	1094.08	-183.269	35.4918	32.6731	181.213	139.822	36.4215	1820.7	-82.9281	255.21	471.657	-1197.53	-1381.71	-2397.79	-2050.01	-1286.5	-1172.12	-1589.12	-2063.79	-948.462	-1013.78	-1143.97	-1300.87	-1128.04	-958.062	-824.484	-1032.98	-1244.73	-1055.8	-1046.86	-1046.49	-956.958	-460.967	-583.239	-529.411
	67.5372	1373.17	1100.26	-163.01	20.5785	34.1919	179.403	138.712	42.8205	1835.89	-107.795	252.426	462.555	-1177.07	-1372.31	-2392.09	-2042.37	-1256.17	-1170.96	-1580.33	-2051.66	-940.341	-994.553	-1121.05	-1290.63	-1184.17	-995.102	-852.153	-1055.95	-1250.68	-1061.81	-1040.06	-1041.62	-976.271	-475.758	-600.192	-539.184
	67.7194	1216.82	1096.07	-140.226	4.94187	35.5301	174.986	137.938	47.9888	1856.87	-132.348	249.004	452.354	-1153.2	-1362.33	-2385.78	-2035.46	-1224.83	-1170.34	-1573.01	-2038.76	-933.047	-972.945	-1099.78	-1280.54	-1240.15	-1030.63	-878.405	-1078.16	-1252.88	-1065.96	-1032.72	-1036.44	-993.333	-490.118	-616.743	-549.322
	67.9016	1057.06	1081.45	-115.398	-11.531	36.6686	167.453	137.452	52.0326	1881.94	-156.14	245.075	440.993	-1126.96	-1351.85	-2378.91	-2029.33	-1192.55	-1170.41	-1566.93	-2025.19	-926.76	-949.708	-1080.12	-1270.73	-1295.99	-1064.35	-902.745	-1099.56	-1251.35	-1068.34	-1024.81	-1030.92	-1008.07	-504.159	-632.758	-559.791
	68.0838	897.048	1056.45	-89.0696	-28.9297	37.492	156.436	137.241	54.9797	1908.68	-178.674	240.749	428.462	-1099.46	-1340.98	-2371.35	-2023.91	-1159.56	-1171.19	-1561.71	-2011.1	-921.647	-925.887	-1062.11	-1261.38	-1351.59	-1096.01	-924.791	-1120.05	-1246.06	-1069.05	-1016.13	-1025.06	-1020.56	-517.936	-648.14	-570.588
	68.266	740.042	1021.33	-61.8447	-47.3325	37.809	141.776	137.334	56.7796	1933.87	-199.477	236.072	414.77	-1071.77	-1329.88	-2362.78	-2019.1	-1126.14	-1172.59	-1556.84	-1996.67	-917.825	-902.651	-1045.8	-1252.64	-1406.72	-1125.48	-944.25	-1139.51	-1236.9	-1068.12	-1006.48	-1018.97	-1031.02	-531.427	-662.837	-581.704
	68.4482	589.233	976.674	-34.3616	-66.8158	37.3916	123.526	137.769	57.3329	1953.59	-218.172	231.01	399.916	-1044.87	-1318.78	-2352.8	-2014.79	-1092.58	-1174.38	-1551.83	-1982.09	-915.321	-881.119	-1031.25	-1244.59	-1460.98	-1152.68	-960.897	-1157.83	-1223.82	-1065.6	-995.676	-1012.84	-1039.76	-544.543	-676.837	-593.091
	68.6304	447.589	923.533	-7.26465	-87.4392	36.0312	101.914	138.554	56.5448	1963.41	-234.538	225.471	383.881	-1019.58	-1307.88	-2340.97	-2010.94	-1059.13	-1176.25	-1546.26	-1967.6	-914.029	-862.23	-1018.53	-1237.19	-1513.81	-1177.58	-974.58	-1174.99	-1206.91	-1061.58	-983.669	-1006.93	-1047.11	-557.174	-690.173	-604.607
	68.8126	317.672	863.385	18.8219	-109.209	33.595	77.2845	139.638	54.3826	1958.68	-248.544	219.345	366.645	-996.589	-1297.36	-2326.89	-2007.53	-1025.96	-1177.86	-1539.87	-1953.42	-913.692	-846.697	-1007.66	-1230.35	-1564.58	-1200.23	-985.252	-1190.96	-1186.43	-1056.23	-970.552	-1001.53	-1053.38	-569.242	-702.91	-616.007
	68.9948	201.522	798.02	43.3186	-132.052	30.0524	50.0604	140.901	50.9166	1934.99	-260.319	212.555	348.219	-976.521	-1287.35	-2310.32	-2004.59	-993.236	-1178.9	-1532.5	-1939.73	-913.928	-835.046	-998.588	-1223.95	-1612.61	-1220.68	-993	-1205.78	-1162.86	-1049.83	-956.514	-996.892	-1058.78	-580.74	-715.155	-626.965
	69.177	100.61	729.356	65.7286	-155.806	25.4618	20.7192	142.168	46.3268	1888.61	-270.087	205.074	328.675	-959.9	-1277.92	-2291.12	-2002.15	-961.164	-1179.11	-1524.14	-1926.7	-914.296	-827.716	-991.148	-1217.83	-1657.34	-1239.05	-998.067	-1219.46	-1136.82	-1042.77	-941.754	-993.171	-1063.4	-591.739	-727.061	-637.124
	69.3592	15.8908	659.231	85.6824	-180.226	19.9214	-10.2139	143.231	40.8756	1816.91	-278.073	196.912	308.145	-947.156	-1269.14	-2269.36	-2000.19	-930.01	-1178.33	-1514.83	-1914.48	-914.403	-825.151	-985.071	-1211.91	-1698.32	-1255.47	-1000.86	-1231.97	-1109.02	-1035.49	-926.382	-990.404	-1067.26	-602.373	-738.832	-646.18
	69.5414	-52.1034	589.216	102.961	-204.978	13.5089	-42.1932	143.863	34.8648	1718.72	-284.449	188.089	286.801	-938.578	-1261.1	-2245.17	-1998.64	-900.092	-1176.47	-1504.6	-1903.16	-913.988	-827.854	-979.99	-1206.13	-1735.28	-1270.13	-1001.92	-1243.22	-1080.12	-1028.42	-910.373	-988.514	-1070.36	-612.811	-750.696	-653.936
	69.7236	-103.175	520.497	117.475	-229.632	6.24221	-74.6921	143.835	28.5887	1594.42	-289.332	178.606	264.821	-934.271	-1253.9	-2218.76	-1997.35	-871.736	-1173.52	-1493.5	-1892.77	-912.965	-836.355	-975.518	-1200.51	-1768.1	-1283.25	-1001.86	-1253.05	-1050.67	-1021.93	-893.577	-987.34	-1072.75	-623.23	-762.853	-660.345
	69.9058	-137.394	453.882	129.219	-253.684	-1.9274	-107.229	142.914	22.2921	1445.81	-292.791	168.436	242.341	-934.116	-1247.6	-2190.3	-1996.09	-845.227	-1169.48	-1481.56	-1883.28	-911.401	-851.101	-971.329	-1195.07	-1796.77	-1295.11	-1001.32	-1261.25	-1021.07	-1016.23	-875.787	-986.679	-1074.55	-633.788	-775.4	-665.506
	70.088	-155.068	389.907	138.221	-276.606	-11.0982	-139.36	140.865	16.1484	1275.79	-294.858	157.516	219.42	-937.741	-1242.23	-2159.96	-1994.56	-820.775	-1164.34	-1468.79	-1874.57	-909.454	-872.31	-967.196	-1189.86	-1821.29	-1305.99	-1000.91	-1267.58	-991.556	-1011.31	-856.829	-986.336	-1075.95	-644.595	-788.293	-669.633
	70.2703	-156.743	328.994	144.515	-297.929	-21.3923	-170.65	137.45	10.274	1088.04	-295.538	145.769	195.999	-944.533	-1237.7	-2127.89	-1992.49	-798.497	-1158.08	-1455.2	-1866.48	-907.301	-899.836	-962.983	-1184.89	-1841.63	-1316.17	-1001.11	-1271.87	-962.3	-1006.97	-836.646	-986.151	-1077.23	-655.683	-801.348	-672.981
	70.4524	-143.252	271.564	148.124	-317.315	-32.9201	-200.63	132.447	4.77151	886.786	-294.852	133.127	171.891	-953.664	-1233.82	-2094.3	-1989.66	-778.414	-1150.7	-1440.86	-1858.81	-905.072	-933.092	-958.618	-1180.17	-1857.72	-1325.85	-1002.3	-1274.01	-933.44	-1002.86	-815.36	-986.003	-1078.73	-667.004	-814.291	-675.773
	70.6346	-115.773	218.072	149.073	-334.586	-45.7345	-228.769	125.672	-0.229166	676.711	-292.9	119.56	146.807	-964.162	-1230.31	-2059.49	-1986	-760.461	-1142.29	-1425.92	-1851.4	-902.8	-971.024	-954.083	-1175.72	-1869.46	-1335.07	-1004.66	-1274.01	-905.132	-998.58	-793.282	-985.788	-1080.7	-678.464	-826.827	-678.144
	70.8169	-75.8458	168.966	147.415	-349.691	-59.7985	-254.474	117	-4.55715	462.951	-289.92	105.092	120.407	-974.987	-1226.89	-2023.83	-1981.56	-744.518	-1132.97	-1410.56	-1844.12	-900.415	-1012.16	-949.403	-1171.56	-1876.79	-1343.74	-1008.21	-1271.94	-877.551	-993.715	-770.878	-985.385	-1083.32	-689.983	-838.709	-680.145
	70.9991	-25.309	124.637	143.294	-362.642	-74.9868	-277.148	106.368	-8.02581	251.123	-286.268	89.8144	92.3602	-985.134	-1223.32	-1987.75	-1976.46	-730.444	-1122.93	-1395.05	-1836.87	-897.781	-1054.73	-944.647	-1167.74	-1879.74	-1351.64	-1012.79	-1267.92	-850.892	-987.932	-748.709	-984.629	-1086.58	-701.531	-849.768	-681.79
	71.1813	33.8259	85.374	136.994	-373.459	-91.1111	-296.293	93.7675	-10.4843	47.277	-282.3	73.8929	62.3657	-993.725	-1219.48	-1951.77	-1970.84	-718.109	-1112.4	-1379.65	-1829.58	-894.761	-1096.88	-939.934	-1164.39	-1878.51	-1358.54	-1018.12	-1262.05	-825.335	-981.006	-727.349	-983.319	-1090.32	-713.142	-859.926	-683.116
	71.3635	99.5029	51.3395	128.971	-382.133	-107.94	-311.609	79.2506	-11.8636	-142.318	-278.234	57.552	30.16	-1000.08	-1215.35	-1916.39	-1964.83	-707.397	-1101.61	-1364.59	-1822.15	-891.284	-1136.86	-935.448	-1161.67	-1873.47	-1364.23	-1023.85	-1254.39	-801.006	-972.823	-707.301	-981.243	-1094.32	-724.88	-869.175	-684.223
	71.5457	169.698	22.5529	119.821	-388.627	-125.202	-323.038	62.9424	-12.1968	-311.615	-274.057	41.0267	-4.4836	-1003.77	-1211.06	-1882.11	-1958.48	-698.212	-1090.8	-1350.05	-1814.48	-887.386	-1173.17	-931.438	-1159.76	-1865.16	-1368.52	-1029.66	-1244.98	-777.931	-963.325	-688.923	-978.234	-1098.39	-736.795	-877.546	-685.287
	71.7279	242.424	-1.11796	110.217	-392.892	-142.589	-330.761	45.0481	-11.615	-455.415	-269.543	24.4826	-41.7221	-1004.6	-1206.85	-1849.29	-1951.81	-690.471	-1080.22	-1336.1	-1806.45	-883.205	-1204.7	-928.209	-1158.79	-1854.2	-1371.26	-1035.32	-1233.86	-756.022	-952.429	-672.394	-974.191	-1102.41	-748.874	-885.07	-686.529
	71.9101	315.664	-19.9347	100.817	-394.917	-159.764	-335.128	25.8247	-10.3225	-570.057	-264.338	7.93141	-81.5832	-1002.63	-1203.03	-1818.2	-1944.79	-684.102	-1070.07	-1322.74	-1797.89	-878.93	-1230.67	-926.102	-1158.78	-1841.26	-1372.3	-1040.68	-1221.09	-735.111	-939.952	-657.726	-969.093	-1106.33	-761.022	-891.753	-688.174
	72.0923	387.273	-34.2275	92.2007	-394.774	-176.383	-336.594	5.53533	-8.55657	-654	-258.103	-8.81818	-123.922	-998.145	-1199.95	-1788.96	-1937.39	-679.03	-1060.51	-1309.93	-1788.69	-874.729	-1250.62	-925.452	-1159.62	-1826.99	-1371.53	-1045.7	-1206.83	-714.998	-925.597	-644.856	-962.988	-1110.21	-773.063	-897.578	-690.4
	72.2745	454.866	-44.3284	84.8396	-392.652	-192.136	-335.663	-15.5873	-6.55124	-708.124	-250.625	-26.1461	-168.427	-991.652	-1197.87	-1761.57	-1929.58	-675.171	-1051.62	-1297.57	-1778.76	-870.658	-1264.31	-926.557	-1161.11	-1811.94	-1368.87	-1050.4	-1191.28	-695.485	-908.997	-633.758	-955.973	-1114.14	-784.778	-902.515	-693.292
	72.4567	515.757	-50.5481	79.0836	-388.859	-206.789	-332.854	-37.3456	-4.51277	-735.678	-241.851	-44.5493	-214.672	-983.806	-1196.94	-1735.98	-1921.34	-672.457	-1043.43	-1285.56	-1768.11	-866.613	-1271.71	-929.654	-1162.97	-1796.59	-1364.27	-1054.84	-1174.72	-676.402	-889.82	-624.511	-948.173	-1118.21	-795.928	-906.558	-696.809
	72.6389	567.001	-53.1984	75.162	-383.785	-220.23	-328.645	-59.5562	-2.61234	-741.85	-231.855	-64.5401	-262.165	-975.352	-1197.18	-1712.12	-1912.67	-670.886	-1035.94	-1273.79	-1756.8	-862.324	-1272.9	-934.89	-1164.95	-1781.31	-1357.7	-1059.06	-1157.43	-657.637	-867.894	-617.303	-939.718	-1122.47	-806.293	-909.772	-700.797
	72.8211	605.574	-52.6276	73.2005	-377.839	-232.475	-323.426	-82.0128	-1.00409	-733.027	-220.773	-86.5539	-310.389	-967.033	-1198.51	-1689.91	-1903.62	-670.559	-1029.09	-1262.17	-1744.96	-857.434	-1268.1	-942.292	-1166.82	-1766.48	-1349.18	-1063.07	-1139.67	-639.166	-843.292	-612.349	-930.728	-1126.87	-815.678	-912.325	-705.015
	73.0033	628.64	-49.2647	73.2529	-371.386	-243.627	-317.49	-104.461	0.13028	-715.899	-208.748	-110.896	-358.809	-959.502	-1200.89	-1669.33	-1894.23	-671.677	-1022.8	-1250.54	-1732.71	-851.618	-1257.67	-951.745	-1168.37	-1752.5	-1338.78	-1066.82	-1121.6	-621.066	-816.367	-609.792	-921.316	-1131.25	-823.936	-914.494	-709.195
	73.1855	633.847	-43.6833	75.332	-364.698	-253.807	-311.08	-126.616	0.540361	-696.586	-195.879	-137.736	-406.884	-953.239	-1204.29	-1650.39	-1884.6	-674.476	-1016.95	-1238.8	-1720.13	-844.691	-1242.06	-963.001	-1169.38	-1739.88	-1326.62	-1070.25	-1103.25	-603.515	-787.714	-609.626	-911.597	-1135.46	-830.973	-916.627	-713.099
	73.3677	619.563	-36.6591	79.4195	-357.939	-263.087	-304.449	-148.208	-0.0936838	-679.973	-182.235	-167.132	-454.075	-948.495	-1208.79	-1633.1	-1874.79	-679.143	-1011.41	-1226.81	-1707.19	-836.651	-1221.82	-975.701	-1169.6	-1729.22	-1312.89	-1073.27	-1084.55	-586.792	-758.087	-611.665	-901.686	-1139.31	-836.771	-919.076	-716.573
	73.5499	585	-29.1782	85.4452	-351.182	-271.453	-297.931	-169.041	-2.1207	-669.47	-167.946	-199.076	-499.845	-945.281	-1214.47	-1617.47	-1864.88	-685.753	-1006	-1214.46	-1693.79	-827.668	-1197.65	-989.409	-1168.69	-1721.22	-1297.83	-1075.79	-1065.35	-571.264	-728.271	-615.565	-891.697	-1142.72	-841.398	-922.1	-719.588
	73.7321	530.232	-22.3883	93.2392	-344.471	-278.823	-291.952	-189.024	-5.86316	-667.171	-153.303	-233.526	-543.625	-943.423	-1221.39	-1603.45	-1854.91	-694.283	-1000.56	-1201.67	-1679.75	-818.023	-1170.41	-1003.63	-1166.23	-1716.6	-1281.66	-1077.73	-1045.47	-557.363	-698.953	-620.868	-881.743	-1145.67	-845.011	-925.796	-722.233
	73.9143	456.109	-17.5115	102.487	-337.897	-285.103	-286.948	-208.191	-11.565	-674.254	-138.819	-270.449	-584.798	-942.614	-1229.58	-1590.97	-1844.92	-704.654	-994.947	-1188.35	-1664.92	-808.038	-1141.13	-1017.78	-1161.76	-1716.06	-1264.61	-1079.05	-1024.74	-545.534	-670.64	-627.058	-871.924	-1148.26	-847.834	-930.077	-724.68
	74.0965	364.118	-15.7403	112.715	-331.656	-290.286	-283.26	-226.677	-19.3481	-691.358	-125.202	-309.825	-622.709	-942.485	-1238.9	-1579.92	-1834.93	-716.796	-989.059	-1174.43	-1649.21	-798.017	-1110.98	-1031.21	-1154.82	-1720.21	-1246.89	-1079.72	-1003.03	-536.161	-643.644	-633.622	-862.331	-1150.6	-850.12	-934.702	-727.121
	74.2787	256.245	-18.1462	123.298	-326.048	-294.522	-281.056	-244.653	-29.1865	-718.81	-113.266	-351.613	-656.714	-942.633	-1249.08	-1570.21	-1824.98	-730.686	-982.857	-1159.84	-1632.68	-788.201	-1081.16	-1043.16	-1145.04	-1729.48	-1228.71	-1079.74	-980.259	-529.496	-618.148	-640.091	-853.034	-1152.82	-852.107	-939.342	-729.728
	74.4609	134.906	-25.6243	133.478	-321.409	-298.129	-280.325	-262.242	-40.9149	-756.707	-103.83	-395.695	-686.252	-942.645	-1259.68	-1561.76	-1815.1	-746.344	-976.35	-1144.53	-1615.45	-778.754	-1052.74	-1052.87	-1132.18	-1744.18	-1210.28	-1079.06	-956.355	-525.621	-594.291	-646.055	-844.071	-1154.96	-853.983	-943.664	-732.621
	74.6431	2.9549	-38.8778	142.414	-318.036	-301.546	-280.931	-279.445	-54.2804	-804.855	-97.6258	-441.796	-710.905	-942.101	-1270.15	-1554.52	-1805.25	-763.788	-969.549	-1128.47	-1597.7	-769.777	-1026.45	-1059.67	-1116.21	-1764.41	-1191.88	-1077.58	-931.242	-524.461	-572.236	-651.155	-835.435	-1156.98	-855.868	-947.399	-735.883
	74.8253	-136.238	-58.4139	149.259	-316.119	-305.24	-282.697	-296.101	-69.0277	-862.606	-95.2489	-489.417	-730.447	-940.585	-1279.91	-1548.49	-1795.33	-782.967	-962.414	-1111.66	-1579.6	-761.35	-1002.61	-1063.16	-1097.28	-1790.09	-1173.88	-1075.08	-904.827	-525.836	-552.185	-655.081	-827.091	-1158.68	-857.822	-950.403	-739.6
	75.0075	-278.732	-84.53	153.249	-315.735	-309.598	-285.476	-311.918	-84.9776	-928.676	-97.1039	-537.807	-744.866	-937.733	-1288.42	-1543.73	-1785.16	-803.701	-954.847	-1094.18	-1561.22	-753.561	-981.157	-1063.2	-1075.74	-1820.97	-1156.68	-1071.34	-877.005	-529.518	-534.352	-657.562	-819.017	-1159.82	-859.862	-952.671	-743.904
	75.1897	-420.076	-117.283	153.775	-316.887	-314.841	-289.17	-326.535	-102.056	-1001.06	-103.364	-585.989	-754.348	-933.283	-1295.27	-1540.36	-1774.54	-825.64	-946.721	-1076.16	-1542.61	-746.515	-961.778	-1059.96	-1052.09	-1856.56	-1140.69	-1066.14	-847.7	-535.274	-518.917	-658.381	-811.24	-1160.2	-861.992	-954.308	-749.01
	75.3719	-555.5	-156.442	150.441	-319.57	-320.973	-293.69	-339.591	-120.257	-1077.17	-113.964	-632.839	-759.215	-927.133	-1300.22	-1538.49	-1763.32	-848.277	-937.946	-1057.8	-1523.79	-740.321	-944.098	-1053.86	-1026.88	-1896.14	-1126.19	-1059.35	-816.919	-542.875	-505.964	-657.363	-803.841	-1159.69	-864.234	-955.48	-755.214
	75.5541	-680.26	-201.443	143.133	-323.82	-327.804	-298.899	-350.781	-139.571	-1154.11	-128.649	-677.207	-759.818	-919.399	-1303.21	-1538.2	-1751.4	-871.019	-928.509	-1039.35	-1504.82	-735.074	-927.88	-1045.43	-1000.71	-1938.82	-1113.3	-1050.99	-784.793	-552.11	-495.414	-654.384	-796.947	-1158.24	-866.649	-956.354	-762.854
	75.7363	-790.034	-251.375	132.062	-329.737	-335.023	-304.565	-359.898	-159.906	-1229.13	-147.074	-718.032	-756.422	-910.447	-1304.35	-1539.51	-1738.72	-893.296	-918.478	-1021.06	-1485.87	-730.843	-913.141	-1035.18	-974.181	-1983.51	-1101.95	-1041.24	-751.596	-562.777	-486.993	-649.399	-790.717	-1155.92	-869.345	-957.049	-772.257
	75.9185	-881.324	-305.009	117.767	-337.483	-342.307	-310.375	-366.848	-181.046	-1300.09	-168.869	-754.436	-749.142	-900.906	-1303.88	-1542.3	-1725.3	-914.659	-907.996	-1003.23	-1467.2	-727.648	-900.149	-1023.55	-947.889	-2029	-1091.98	-1030.36	-717.751	-574.655	-480.252	-642.485	-785.327	-1152.82	-872.473	-957.6	-783.701
	76.1007	-951.783	-360.841	101.067	-347.279	-349.431	-315.992	-371.644	-202.63	-1365.7	-193.641	-785.774	-737.958	-891.647	-1302.11	-1546.38	-1711.15	-934.837	-897.251	-986.111	-1449.15	-725.428	-889.322	-1010.84	-922.478	-2073.97	-1083.2	-1018.73	-683.796	-587.456	-474.649	-633.883	-780.962	-1149	-876.175	-957.96	-797.38
	76.2829	-1000.36	-417.162	82.9635	-359.369	-356.356	-321.134	-374.367	-224.186	-1425.63	-220.907	-811.645	-722.805	-883.728	-1299.31	-1551.45	-1696.21	-953.72	-886.442	-969.91	-1432.08	-724.004	-881.073	-997.281	-898.63	-2117.02	-1075.44	-1006.75	-650.357	-600.797	-469.666	-623.982	-777.799	-1144.48	-880.531	-958.035	-813.375
	76.4651	-1027.23	-472.126	64.5189	-373.982	-363.262	-325.62	-375.115	-245.202	-1480.47	-250.013	-831.865	-703.681	-878.301	-1295.64	-1557.14	-1680.38	-971.309	-875.765	-954.754	-1416.24	-723.085	-875.656	-983.1	-877.054	-2156.7	-1068.63	-994.786	-618.099	-614.222	-464.92	-613.252	-775.969	-1139.14	-885.501	-957.757	-831.642
	76.6473	-1033.47	-523.802	46.7564	-391.277	-370.496	-329.37	-373.988	-265.233	-1531.35	-280.119	-846.421	-680.715	-876.475	-1291.21	-1563.04	-1663.5	-987.615	-865.395	-940.673	-1401.77	-722.288	-873.067	-968.603	-858.444	-2191.58	-1062.77	-983.174	-587.674	-627.273	-460.213	-602.154	-775.533	-1132.79	-890.915	-957.16	-852.014
	76.8295	-1020.81	-570.236	30.6026	-411.3	-378.456	-332.382	-371.113	-283.99	-1579.57	-310.242	-855.422	-654.17	-879.169	-1286.05	-1568.78	-1645.37	-1002.57	-855.476	-927.608	-1388.65	-721.199	-873.038	-954.228	-843.414	-2220.28	-1057.9	-972.129	-559.683	-639.572	-455.536	-591.088	-776.472	-1125.16	-896.51	-956.416	-874.221
	77.0117	-991.431	-609.546	16.8665	-433.973	-387.461	-334.717	-366.699	-301.39	-1626.21	-339.362	-859.055	-624.4	-886.98	-1280.16	-1573.99	-1625.84	-1015.96	-846.107	-915.418	-1376.73	-719.412	-875.135	-940.539	-832.435	-2241.54	-1054.06	-961.735	-534.655	-650.886	-451.034	-580.397	-778.703	-1115.99	-901.994	-955.824	-897.942
	77.194	-947.972	-640.069	6.23546	-459.117	-397.668	-336.469	-361.094	-317.517	-1671.72	-366.559	-857.576	-591.832	-900.107	-1273.55	-1578.36	-1604.78	-1027.4	-837.339	-903.905	-1365.79	-716.564	-878.938	-928.173	-825.793	-2254.29	-1051.19	-951.945	-513.045	-661.149	-446.959	-570.4	-782.085	-1105.07	-907.134	-955.746	-922.85
	77.3761	-893.644	-660.493	-0.721112	-486.505	-409.058	-337.713	-354.789	-332.542	-1715.74	-391.142	-851.299	-556.972	-918.337	-1266.29	-1581.62	-1582.14	-1036.42	-829.164	-892.837	-1355.56	-712.354	-884.256	-917.734	-823.569	-2257.72	-1049.13	-942.621	-495.24	-670.453	-443.615	-561.44	-786.436	-1092.26	-911.811	-956.508	-948.648
	77.5584	-832.265	-669.955	-3.55027	-515.923	-421.466	-338.453	-348.376	-346.634	-1757.1	-412.766	-840.601	-520.434	-941.086	-1258.53	-1583.51	-1557.96	-1042.56	-821.528	-881.968	-1345.81	-706.581	-891.271	-909.68	-825.647	-2251.34	-1047.63	-933.595	-481.563	-678.994	-441.31	-553.891	-791.561	-1077.5	-916.03	-958.297	-975.075
	77.7406	-768.14	-668.1	-1.92377	-547.207	-434.623	-338.604	-342.468	-359.897	-1793.9	-431.452	-825.933	-482.992	-967.487	-1250.51	-1583.84	-1532.36	-1045.5	-814.354	-871.055	-1336.41	-699.16	-900.553	-904.23	-831.713	-2235.03	-1046.36	-924.724	-472.271	-686.985	-440.324	-548.141	-797.295	-1060.77	-919.886	-961.106	-1001.88
	77.9227	-705.715	-655.107	4.34366	-580.254	-448.196	-338.033	-337.636	-372.339	-1823.69	-447.501	-807.808	-445.599	-996.462	-1242.51	-1582.42	-1505.59	-1045.16	-807.581	-859.88	-1327.3	-690.121	-912.892	-901.327	-841.28	-2209	-1045.04	-915.947	-467.52	-694.562	-440.929	-544.557	-803.513	-1042.09	-923.5	-964.733	-1028.78
	78.105	-649.101	-631.673	15.2618	-614.965	-461.814	-336.652	-334.354	-383.867	-1843.71	-461.333	-786.776	-409.367	-1026.8	-1234.83	-1579.08	-1477.94	-1041.67	-801.176	-848.269	-1318.43	-679.583	-929.02	-900.688	-853.73	-2173.81	-1043.47	-907.283	-467.349	-701.72	-443.425	-543.447	-810.124	-1021.46	-926.948	-968.835	-1055.46
	78.2872	-601.576	-598.982	30.6236	-651.181	-475.092	-334.515	-332.978	-394.326	-1851.28	-473.344	-763.366	-375.472	-1057.25	-1227.66	-1573.71	-1449.76	-1035.34	-795.125	-836.103	-1309.74	-667.724	-949.319	-901.917	-868.386	-2130.28	-1041.62	-898.798	-471.655	-708.297	-448.15	-545.005	-817.02	-998.934	-930.221	-973.014	-1081.57
	78.4694	-565.238	-558.678	49.9794	-688.618	-487.643	-331.861	-333.752	-403.575	-1844.16	-483.831	-738.037	-345.002	-1086.58	-1221.11	-1566.22	-1421.35	-1026.54	-789.412	-823.319	-1301.08	-654.749	-973.649	-904.657	-884.565	-2079.43	-1039.62	-890.549	-480.21	-714.028	-455.46	-549.284	-824.043	-974.553	-933.217	-976.913	-1106.66
	78.6516	-540.93	-512.799	72.6377	-726.852	-499.105	-329.071	-336.83	-411.593	-1820.9	-492.985	-711.128	-318.8	-1113.64	-1215.09	-1556.66	-1392.98	-1015.64	-783.988	-809.892	-1292.22	-640.864	-1001.35	-908.694	-901.596	-2022.38	-1037.74	-882.555	-492.673	-718.625	-465.661	-556.179	-830.974	-948.413	-935.786	-980.307	-1130.3
	78.8338	-528.451	-463.677	97.6746	-765.33	-509.156	-326.558	-342.306	-418.53	-1780.99	-500.898	-682.817	-297.354	-1137.47	-1209.45	-1545.22	-1364.9	-1002.9	-778.777	-795.819	-1282.92	-626.263	-1031.44	-913.988	-918.825	-1960.33	-1036.31	-874.778	-508.634	-721.876	-478.96	-565.469	-837.577	-920.678	-937.778	-983.146	-1152.07
	79.016	-526.959	-413.788	123.947	-803.423	-517.512	-324.662	-350.207	-424.679	-1724.93	-507.543	-653.124	-280.798	-1157.34	-1203.94	-1532.22	-1337.33	-988.471	-773.678	-781.1	-1273	-611.132	-1062.87	-920.623	-935.608	-1894.46	-1035.57	-867.143	-527.676	-723.693	-495.434	-576.861	-843.621	-891.612	-939.088	-985.534	-1171.59
	79.1982	-535.37	-365.619	150.15	-840.468	-523.911	-323.572	-360.458	-430.369	-1654.19	-512.77	-621.937	-269.025	-1172.83	-1198.29	-1518.06	-1310.48	-972.414	-768.591	-765.768	-1262.4	-595.682	-1094.82	-928.711	-951.32	-1825.99	-1035.65	-859.569	-549.417	-724.122	-514.999	-590.028	-848.893	-861.59	-939.673	-987.65	-1188.62
	79.3804	-552.604	-321.568	174.962	-875.808	-528.1	-323.302	-372.817	-435.831	-1570.94	-516.363	-589.078	-261.852	-1183.8	-1192.29	-1503.2	-1284.55	-954.813	-763.418	-749.935	-1251.18	-580.186	-1126.76	-938.296	-965.361	-1756.2	-1036.56	-852.02	-573.521	-723.332	-537.394	-604.634	-853.198	-831.102	-939.558	-989.634	-1202.95
	79.5626	-577.611	-283.896	197.208	-908.826	-529.822	-323.708	-386.823	-441.114	-1477.9	-518.166	-554.371	-259.145	-1190.38	-1185.8	-1488.06	-1259.74	-935.86	-758.063	-733.838	-1239.53	-564.991	-1158.5	-949.272	-977.172	-1686.52	-1038.2	-844.538	-599.691	-721.576	-562.167	-620.355	-856.392	-800.746	-938.831	-991.505	-1214.5
	79.7448	-609.175	-254.668	215.972	-938.977	-528.831	-324.565	-401.79	-446.066	-1378.02	-518.194	-517.7	-260.83	-1192.89	-1178.76	-1472.98	-1236.29	-915.912	-752.446	-717.858	-1227.68	-550.478	-1189.97	-961.345	-986.264	-1618.41	-1040.44	-837.282	-627.644	-719.147	-588.707	-636.893	-858.43	-771.229	-937.619	-993.113	-1223.18
	79.927	-645.6	-235.619	230.608	-965.822	-524.925	-325.66	-416.861	-450.392	-1274.33	-516.658	-479.052	-266.801	-1191.89	-1171.21	-1458.15	-1214.42	-895.49	-746.523	-702.502	-1215.85	-536.991	-1220.98	-974.035	-992.245	-1553.32	-1043.17	-830.529	-657.096	-716.317	-616.309	-653.975	-859.384	-743.311	-936.056	-994.179	-1228.98
	80.1092	-684.377	-227.951	240.687	-989.024	-518.008	-326.869	-431.11	-453.74	-1169.85	-513.899	-438.536	-276.757	-1188.16	-1163.19	-1443.58	-1194.37	-875.209	-740.308	-688.363	-1204.16	-524.77	-1251.04	-986.713	-994.85	-1492.54	-1046.3	-824.634	-687.739	-713.298	-644.252	-671.33	-859.433	-717.73	-934.243	-994.369	-1231.85
	80.2914	-722.008	-232.156	245.921	-1008.32	-508.144	-328.176	-443.658	-455.813	-1067.58	-510.291	-396.368	-290.032	-1182.67	-1154.75	-1429.12	-1176.32	-855.69	-733.881	-676.055	-1192.65	-513.92	-1279.28	-998.652	-993.965	-1437.07	-1049.75	-819.946	-719.228	-710.234	-671.858	-688.642	-858.809	-695.113	-932.236	-993.409	-1231.72
	80.4736	-754.107	-247.934	246.119	-1023.48	-495.599	-329.626	-453.775	-456.458	-970.555	-506.162	-352.862	-305.481	-1176.57	-1145.84	-1414.44	-1160.32	-837.464	-727.366	-666.127	-1181.28	-504.416	-1304.51	-1009.09	-989.643	-1387.54	-1053.48	-816.725	-751.176	-707.223	-698.519	-705.51	-857.749	-675.913	-930.047	-991.175	-1228.47
	80.6558	-775.89	-274.249	241.191	-1034.25	-480.84	-331.258	-460.968	-455.709	-881.98	-501.762	-308.417	-321.491	-1171.03	-1136.33	-1399.17	-1146.28	-820.91	-720.909	-658.975	-1170.01	-496.125	-1325.45	-1017.28	-982.07	-1344.22	-1057.42	-815.066	-783.156	-704.345	-723.697	-721.446	-856.456	-660.373	-927.673	-987.753	-1221.97
	80.838	-782.966	-309.508	231.148	-1040.38	-464.512	-333.067	-465.011	-453.752	-805.22	-497.269	-263.531	-336.152	-1167.07	-1125.96	-1382.92	-1133.95	-806.214	-714.622	-654.783	-1158.77	-488.847	-1340.95	-1022.55	-971.52	-1307.02	-1061.45	-814.863	-814.723	-701.698	-746.926	-735.922	-855.095	-648.553	-925.115	-983.431	-1212.13
	81.0202	-772.192	-351.844	216.105	-1041.72	-447.397	-334.999	-465.93	-450.839	-743.636	-492.832	-218.812	-347.586	-1165.54	-1114.46	-1365.35	-1122.95	-793.366	-708.552	-653.516	-1147.56	-482.355	-1350.23	-1024.31	-958.316	-1275.57	-1065.38	-815.841	-845.438	-699.404	-767.835	-748.431	-853.784	-640.356	-922.38	-978.632	-1198.96
	81.2024	-742.26	-399.399	196.282	-1038.26	-430.347	-336.948	-463.922	-447.185	-700.17	-488.651	-175.007	-354.401	-1166.94	-1101.55	-1346.18	-1112.86	-782.193	-702.667	-654.984	-1136.35	-476.44	-1353.08	-1022.17	-942.798	-1249.35	-1068.93	-817.64	-874.881	-697.606	-786.147	-758.554	-852.59	-635.572	-919.479	-973.811	-1182.65
	81.3846	-693.837	-450.518	172.025	-1030.23	-414.171	-338.734	-459.257	-442.897	-676.793	-485.047	-133.009	-356.112	-1171.43	-1087.08	-1325.21	-1103.25	-772.43	-696.883	-658.942	-1125.18	-470.938	-1349.9	-1015.93	-925.305	-1227.85	-1071.73	-819.91	-902.657	-696.444	-801.677	-766.003	-851.554	-633.902	-916.404	-969.336	-1163.47
	81.5668	-629.326	-503.801	143.828	-1018.11	-399.509	-340.105	-452.209	-437.964	-674.003	-482.508	-93.8496	-353.36	-1178.82	-1071.07	-1302.27	-1093.85	-763.799	-691.105	-665.194	-1114.07	-465.713	-1341.5	-1005.67	-906.169	-1210.6	-1073.41	-822.387	-928.393	-696.016	-814.322	-770.643	-850.725	-634.996	-913.104	-965.409	-1141.78
	81.749	-552.373	-558.042	112.314	-1002.65	-386.73	-340.787	-443.051	-432.305	-690.534	-481.643	-58.6397	-347.841	-1188.63	-1053.77	-1277.24	-1084.51	-756.064	-685.259	-673.646	-1103.06	-460.632	-1328.94	-991.708	-885.714	-1197.22	-1073.57	-824.909	-951.736	-696.327	-824.076	-772.491	-850.189	-638.465	-909.481	-962.04	-1117.92
	81.9312	-467.364	-612.122	78.1773	-984.77	-375.919	-340.548	-432.079	-425.841	-723.364	-483.077	-28.4679	-341.923	-1200.2	-1035.66	-1249.99	-1075.22	-749.048	-679.287	-684.298	-1092.1	-455.525	-1313.22	-974.605	-864.268	-1187.33	-1071.87	-827.411	-972.351	-697.245	-831.044	-771.704	-850.056	-643.887	-905.413	-959.085	-1092.2
	82.1134	-379.037	-664.943	42.1242	-965.527	-366.92	-339.256	-419.657	-418.588	-768.08	-487.298	-4.26429	-338.082	-1212.78	-1017.32	-1220.42	-1066.07	-742.622	-673.116	-697.147	-1081.11	-450.174	-1295.16	-955.104	-842.178	-1180.44	-1068.05	-829.876	-989.934	-698.467	-835.457	-768.543	-850.436	-650.791	-900.789	-956.318	-1064.85
	82.2956	-292.239	-715.477	4.84158	-946.043	-359.425	-336.885	-406.244	-410.739	-819.512	-494.527	13.3193	-338.344	-1225.66	-999.409	-1188.54	-1057.15	-736.681	-666.622	-712.058	-1069.91	-444.329	-1275.29	-934.103	-819.801	-1175.94	-1061.94	-832.296	-1004.23	-699.546	-837.644	-763.334	-851.421	-658.633	-895.548	-953.497	-1036.08
	82.4778	-211.784	-762.882	-33.0061	-927.446	-353.066	-333.523	-392.393	-402.69	-872.468	-504.61	23.9744	-343.924	-1238.21	-982.51	-1154.49	-1048.55	-731.084	-659.609	-728.649	-1058.35	-437.727	-1253.96	-912.628	-797.458	-1173.07	-1053.49	-834.648	-1015.06	-699.953	-837.992	-756.417	-853.083	-666.769	-889.711	-950.439	-1006.05
	82.66	-142.307	-806.608	-70.768	-910.804	-347.491	-329.379	-378.727	-394.977	-922.374	-516.957	27.7327	-355.149	-1249.99	-967.109	-1118.65	-1040.31	-725.599	-651.814	-746.246	-1046.33	-430.132	-1231.34	-891.802	-775.379	-1170.93	-1042.78	-836.869	-1022.37	-699.175	-836.893	-748.132	-855.468	-674.459	-883.376	-947.06	-974.941
	82.8422	-88.0614	-846.453	-107.808	-897.08	-342.372	-324.785	-365.889	-388.148	-965.67	-530.565	24.9001	-371.664	-1260.73	-953.565	-1081.62	-1032.45	-719.875	-642.925	-763.95	-1033.86	-421.392	-1207.51	-872.824	-753.695	-1168.57	-1029.95	-838.854	-1026.27	-696.795	-834.708	-738.815	-858.559	-680.925	-876.703	-943.364	-943.017
	83.0244	-52.6156	-882.582	-143.472	-887.059	-337.358	-320.172	-354.484	-382.606	-999.913	-544.138	15.9282	-392.786	-1270.3	-942.104	-1044.17	-1024.96	-713.485	-632.619	-780.795	-1021.01	-411.483	-1182.42	-856.943	-732.474	-1165.13	-1015.19	-840.469	-1027.06	-692.537	-831.746	-728.822	-862.202	-685.456	-869.867	-939.361	-910.598
	83.2066	-38.509	-915.491	-176.977	-881.309	-332.017	-315.995	-345.022	-378.5	-1023.59	-556.296	1.25194	-417.839	-1278.55	-932.829	-1007.23	-1017.92	-706.008	-620.604	-795.952	-1007.93	-400.531	-1155.88	-845.41	-711.781	-1159.97	-998.759	-841.599	-1025.21	-686.287	-828.232	-718.553	-866.059	-687.525	-863.015	-934.983	-878.052
	83.3888	-46.9606	-945.865	-207.345	-880.153	-325.816	-312.646	-337.881	-375.703	-1035.79	-565.83	-18.8561	-446.325	-1285.25	-925.741	-971.769	-1011.45	-697.137	-606.67	-808.883	-994.734	-388.779	-1127.55	-839.402	-691.699	-1152.73	-980.948	-842.192	-1021.32	-678.087	-824.292	-708.478	-869.616	-686.879	-856.257	-930.024	-845.736
	83.571	-77.6951	-974.321	-233.519	-883.675	-318.159	-310.371	-333.295	-373.887	-1035.91	-571.909	-44.3628	-477.845	-1289.96	-920.758	-938.754	-1005.83	-686.755	-590.747	-819.38	-981.498	-376.523	-1096.98	-839.891	-672.34	-1143.36	-962.064	-842.279	-1016.03	-668.124	-819.96	-699.135	-872.242	-683.569	-849.66	-924.146	-813.956
	83.7532	-128.883	-1001.1	-254.675	-891.734	-308.471	-309.261	-331.339	-372.656	-1023.65	-574.155	-75.4454	-511.831	-1292.19	-917.753	-909.016	-1001.36	-674.957	-572.941	-827.518	-968.24	-364.044	-1063.67	-847.502	-653.84	-1131.96	-942.415	-841.982	-1010.02	-656.687	-815.198	-691.097	-873.274	-677.895	-843.27	-916.925	-782.941
	83.9354	-197.165	-1025.86	-270.545	-903.96	-296.295	-309.305	-331.923	-371.665	-999.112	-572.565	-112.349	-547.222	-1291.53	-916.58	-883.192	-998.357	-662.024	-553.52	-833.537	-954.923	-351.583	-1027.21	-862.395	-636.364	-1118.7	-922.289	-841.48	-1003.91	-644.112	-809.912	-684.886	-872.081	-670.29	-837.126	-907.914	-752.817
	84.1176	-277.738	-1047.66	-281.552	-919.723	-281.357	-310.457	-334.791	-370.702	-963.182	-567.344	-155.179	-582.248	-1287.77	-917.056	-861.677	-996.98	-648.359	-532.86	-837.707	-941.485	-339.353	-987.355	-884.199	-620.12	-1103.77	-901.956	-840.965	-998.27	-630.724	-803.964	-680.889	-868.137	-661.219	-831.273	-896.722	-723.607
	84.2999	-364.544	-1065.24	-288.683	-938.13	-263.596	-312.69	-339.557	-369.709	-917.764	-558.776	-203.724	-614.43	-1281.05	-918.924	-844.63	-997.16	-634.42	-511.37	-840.199	-927.881	-327.569	-944.078	-912.025	-605.378	-1087.32	-881.676	-840.598	-993.508	-616.799	-797.169	-679.268	-861.076	-651.123	-825.775	-883.071	-695.267
	84.4821	-450.55	-1077.39	-293.151	-958.052	-243.132	-316.004	-345.765	-368.742	-865.959	-547.148	-257.39	-640.829	-1271.77	-921.829	-832	-998.576	-620.65	-489.443	-841.007	-914.11	-316.472	-897.584	-944.535	-592.485	-1069.42	-861.711	-840.486	-989.91	-602.553	-789.299	-679.909	-850.712	-640.423	-820.726	-866.846	-667.739
	84.6642	-528.144	-1083.26	-296.023	-978.222	-220.232	-320.406	-352.974	-367.908	-811.95	-532.755	-315.258	-658.479	-1260.4	-925.313	-823.571	-1000.72	-607.436	-467.455	-839.962	-900.216	-306.327	-848.267	-980.073	-581.858	-1050.15	-842.322	-840.672	-987.635	-588.168	-780.103	-682.451	-837.026	-629.552	-816.237	-848.116	-641.006
	84.8465	-589.582	-1082.53	-297.988	-997.354	-195.271	-325.851	-360.834	-367.279	-760.545	-515.949	-376.23	-664.889	-1247.39	-928.838	-819	-1002.98	-595.081	-445.808	-836.828	-886.278	-297.422	-796.669	-1016.83	-573.961	-1029.61	-823.766	-841.145	-986.752	-573.848	-769.351	-686.378	-820.105	-618.981	-812.39	-827.115	-615.116
	85.0287	-627.493	-1075.36	-299.325	-1014.22	-168.693	-332.155	-369.115	-366.829	-716.42	-497.213	-439.2	-658.509	-1232.94	-931.824	-817.869	-1004.81	-583.826	-425.004	-831.465	-872.402	-290.044	-743.489	-1053.03	-569.25	-1008.04	-806.278	-841.85	-987.261	-559.868	-756.875	-691.142	-800.087	-609.224	-809.176	-804.192	-590.15
	85.2109	-635.474	-1062.31	-300.039	-1027.67	-140.997	-338.915	-377.707	-366.399	-683.345	-477.232	-503.201	-639.059	-1217.07	-933.738	-819.716	-1005.73	-573.866	-405.709	-823.97	-858.715	-284.435	-689.609	-1087.07	-568.113	-985.884	-790.069	-842.707	-989.105	-546.598	-742.575	-696.264	-777.118	-600.821	-806.437	-779.754	-566.167
	85.3931	-608.836	-1044.01	-300.096	-1036.61	-112.737	-345.499	-386.592	-365.719	-663.629	-456.937	-567.487	-607.612	-1199.67	-934.179	-824.051	-1005.44	-565.382	-388.745	-814.744	-845.359	-280.738	-636.128	-1117.68	-570.767	-963.776	-775.299	-843.61	-992.151	-534.482	-726.418	-701.375	-751.356	-594.298	-803.85	-754.217	-543.143
	85.5753	-545.392	-1021.05	-299.716	-1040.04	-84.5507	-351.11	-395.807	-364.502	-657.951	-437.477	-631.505	-566.413	-1180.72	-932.95	-830.354	-1003.71	-558.543	-375.026	-804.438	-832.466	-278.957	-584.357	-1143.89	-577.152	-942.481	-762.061	-844.429	-996.163	-523.958	-708.441	-706.206	-723.006	-590.108	-800.949	-727.96	-520.947
	85.7575	-446.074	-993.861	-299.573	-1037.09	-57.2038	-354.95	-405.372	-362.562	-665.536	-420.14	-694.761	-518.468	-1160.4	-930.107	-838.051	-1000.38	-553.495	-365.444	-793.801	-820.134	-278.952	-535.777	-1165.06	-586.85	-922.791	-750.355	-845.016	-1000.76	-515.344	-688.75	-710.556	-692.351	-588.568	-797.188	-701.293	-499.375
	85.9397	-315.167	-962.782	-300.807	-1027.16	-31.5895	-356.394	-415.198	-359.918	-684.609	-406.197	-756.603	-467.079	-1139.07	-925.962	-846.525	-995.292	-550.325	-360.738	-783.476	-808.415	-280.475	-491.951	-1180.78	-599.057	-905.458	-740.09	-845.221	-1005.43	-508.743	-667.532	-714.245	-659.808	-589.795	-792.025	-674.444	-478.214
	86.1219	-159.995	-928.24	-304.821	-1010.07	-8.65982	-355.123	-425.022	-356.841	-712.947	-396.732	-816.035	-415.449	-1117.27	-921.037	-855.149	-988.263	-549.01	-361.382	-773.835	-797.324	-283.205	-454.361	-1190.88	-612.629	-891.151	-731.111	-844.914	-1009.48	-504.021	-645.045	-717.068	-625.963	-593.675	-785	-647.575	-457.309
	86.3041	9.92411	-890.917	-312.935	-986.206	10.7035	-351.205	-434.393	-353.813	-748.335	-392.502	-871.639	-366.488	-1095.76	-916	-863.344	-979.13	-549.368	-367.502	-764.909	-786.86	-286.783	-424.201	-1195.41	-626.192	-880.401	-723.26	-843.992	-1012.19	-500.874	-621.601	-718.744	-591.601	-599.863	-775.776	-620.824	-436.616
	86.4863	184.124	-851.851	-326.059	-956.566	25.8503	-345.096	-442.73	-351.418	-788.772	-393.848	-921.665	-322.789	-1075.49	-911.587	-870.621	-967.778	-551.025	-378.847	-756.437	-777.008	-290.864	-402.149	-1194.67	-638.302	-873.54	-716.423	-842.377	-1012.79	-498.932	-597.546	-718.923	-557.673	-607.825	-764.166	-594.348	-416.212
	86.6685	352.527	-812.429	-344.494	-922.738	36.5221	-337.532	-449.444	-350.194	-832.404	-400.697	-964.253	-286.68	-1057.63	-908.498	-876.621	-954.183	-553.421	-394.839	-748.006	-767.746	-295.175	-388.208	-1189.17	-647.629	-870.673	-710.564	-839.992	-1010.64	-497.862	-573.249	-717.243	-525.205	-616.917	-750.117	-568.341	-396.29
	86.8507	506.574	-774.29	-367.94	-886.691	42.9413	-329.342	-454.075	-350.507	-877.281	-412.607	-997.711	-260.253	-1043.38	-907.302	-881.157	-938.453	-555.885	-414.656	-739.211	-759.05	-299.557	-381.685	-1179.64	-653.088	-871.704	-705.733	-836.755	-1005.27	-497.429	-549.092	-713.429	-495.164	-626.476	-733.666	-543.024	-377.132
	87.0329	639.917	-739.155	-395.668	-850.489	45.7531	-321.258	-456.411	-352.481	-921.07	-428.88	-1020.82	-245.313	-1033.86	-908.355	-884.232	-920.859	-557.756	-437.34	-729.774	-750.911	-303.975	-381.338	-1166.94	-653.869	-876.409	-702.046	-832.582	-996.393	-497.508	-525.473	-707.386	-468.335	-635.889	-714.88	-518.618	-359.059
	87.2151	748.609	-708.59	-426.794	-815.955	45.8022	-313.816	-456.551	-356.015	-960.977	-448.681	-1033.1	-243.253	-1029.93	-911.781	-886.023	-901.841	-558.496	-461.909	-719.594	-743.34	-308.49	-385.651	-1151.99	-649.362	-884.507	-699.645	-827.393	-983.914	-498.05	-502.806	-699.256	-445.246	-644.63	-693.831	-495.324	-342.369
	87.3973	830.877	-683.746	-460.614	-784.423	43.8276	-307.35	-454.879	-360.871	-993.993	-471.179	-1034.87	-254.897	-1032.18	-917.503	-886.818	-881.97	-557.736	-487.455	-708.728	-736.357	-313.203	-393.107	-1135.64	-639.044	-895.683	-698.648	-821.131	-967.898	-499.028	-481.501	-689.412	-426.165	-652.253	-670.607	-473.314	-327.299
	87.5795	886.673	-665.197	-496.87	-756.621	40.2106	-302.078	-451.951	-366.781	-1017.44	-495.634	-1027.23	-280.346	-1040.91	-925.327	-886.923	-861.879	-555.253	-513.194	-697.321	-729.974	-318.215	-402.363	-1118.6	-622.431	-909.581	-699.123	-813.765	-948.56	-500.367	-461.944	-678.408	-411.137	-658.366	-645.347	-452.724	-314.01
	87.7617	917.18	-652.965	-535.779	-732.703	34.8881	-298.244	-448.316	-373.527	-1029.61	-521.407	-1011.8	-318.905	-1056.23	-935.044	-886.567	-842.157	-550.922	-538.435	-685.539	-724.174	-323.619	-412.299	-1101.32	-599.151	-925.774	-701.065	-805.314	-926.256	-501.882	-444.458	-666.887	-400.05	-662.613	-618.292	-433.635	-302.606
	87.9439	924.396	-646.731	-577.757	-712.391	27.4624	-296.228	-444.373	-380.955	-1030.21	-547.895	-990.428	-369.111	-1077.99	-946.485	-885.818	-823.263	-544.654	-562.482	-673.509	-718.878	-329.499	-421.956	-1084.04	-569.106	-943.747	-704.403	-795.867	-901.461	-503.252	-429.267	-655.482	-392.711	-664.703	-589.813	-416.054	-293.17
	88.1261	910.879	-646.147	-622.996	-695.206	17.4558	-296.59	-440.307	-388.949	-1020.42	-574.478	-964.964	-428.906	-1105.75	-959.509	-884.555	-805.479	-536.37	-584.536	-661.274	-713.938	-335.932	-430.469	-1066.76	-532.666	-962.863	-709.049	-785.607	-874.738	-504.054	-416.483	-644.717	-388.903	-664.483	-560.454	-399.925	-285.81
	88.3083	879.673	-651.091	-671.171	-680.714	4.60143	-300.011	-436.106	-397.37	-1002.72	-600.491	-937.139	-495.876	-1138.78	-973.92	-882.522	-788.934	-526.003	-603.629	-648.756	-709.141	-342.981	-437.048	-1049.32	-490.799	-982.365	-714.951	-774.816	-846.729	-503.85	-406.107	-634.947	-388.409	-661.998	-530.935	-385.162	-280.709
	88.4905	834.375	-661.76	-721.438	-668.696	-10.9439	-307.158	-431.649	-406.006	-980.209	-625.215	-908.584	-567.516	-1176	-989.361	-879.444	-773.673	-513.529	-618.667	-635.759	-704.26	-350.688	-441.083	-1031.38	-445.087	-1001.42	-722.117	-763.845	-818.145	-502.296	-398.045	-626.329	-390.997	-657.52	-502.129	-371.694	-278.126
	88.6727	779.234	-678.574	-772.699	-659.147	-28.5359	-318.518	-426.807	-414.535	-956.054	-647.859	-880.878	-641.407	-1216.09	-1005.21	-875.165	-759.737	-499.005	-628.557	-622.009	-699.096	-359.078	-442.32	-1012.58	-397.582	-1019.21	-730.613	-753.062	-789.759	-499.247	-392.126	-618.86	-396.379	-651.517	-474.987	-359.497	-278.349
	88.8549	719.104	-701.973	-823.961	-652.058	-47.1401	-334.246	-421.537	-422.525	-932.824	-667.565	-855.568	-715.322	-1257.58	-1020.52	-869.734	-747.204	-482.605	-632.397	-607.239	-693.531	-368.152	-441.047	-992.547	-350.545	-1035.09	-740.526	-742.805	-762.355	-494.797	-388.133	-612.433	-404.177	-644.598	-450.424	-348.617	-281.6
	89.0371	659.148	-732.185	-874.526	-647.034	-65.5601	-354.083	-415.94	-429.481	-912.17	-683.463	-834.131	-787.303	-1299.07	-1034.05	-863.404	-736.193	-464.629	-629.665	-591.278	-687.547	-377.878	-438.181	-971.025	-306.107	-1048.67	-751.892	-733.336	-736.665	-489.234	-385.833	-606.885	-413.902	-637.441	-429.217	-339.162	-287.935
	89.2193	604.279	-769.039	-923.887	-642.923	-82.7175	-377.362	-410.275	-434.924	-894.825	-694.771	-817.899	-855.742	-1339.38	-1044.43	-856.55	-726.843	-445.462	-620.341	-574.131	-681.235	-388.162	-435.164	-947.922	-265.967	-1059.87	-764.627	-724.808	-713.296	-482.907	-384.995	-602.045	-424.963	-630.738	-411.953	-331.286	-297.18
	89.4015	558.469	-811.835	-971.404	-637.677	-97.8886	-403.116	-404.916	-438.497	-880.874	-700.937	-807.938	-919.458	-1377.62	-1050.31	-849.535	-719.269	-425.504	-604.952	-556.037	-674.771	-398.834	-433.668	-923.36	-231.196	-1068.88	-778.463	-717.256	-692.673	-476.082	-385.404	-597.766	-436.685	-625.136	-399.022	-325.13	-308.941
	89.5837	524.121	-859.279	-1016.01	-628.588	-110.817	-430.264	-400.232	-440.05	-870.144	-701.742	-804.905	-977.721	-1413.06	-1050.62	-842.584	-713.538	-405.084	-584.507	-537.454	-668.373	-409.664	-435.205	-897.692	-202.221	-1076.17	-792.926	-710.604	-675.027	-468.846	-386.872	-593.963	-448.355	-621.182	-390.646	-320.754	-322.675
	89.7659	501.673	-909.503	-1056.12	-612.86	-121.662	-457.825	-396.448	-439.653	-862.533	-697.32	-808.922	-1030.21	-1444.96	-1044.69	-835.714	-709.661	-384.397	-560.36	-518.993	-662.236	-420.38	-440.776	-871.488	-178.949	-1082.33	-807.367	-704.712	-660.419	-461.119	-389.238	-590.633	-459.266	-619.285	-386.909	-318.087	-337.806
	89.9481	489.562	-960.149	-1089.87	-588.329	-130.8	-485.068	-393.53	-437.532	-858.183	-688.109	-819.507	-1076.97	-1472.59	-1032.36	-828.746	-707.61	-363.474	-533.994	-501.318	-656.467	-430.691	-450.661	-845.52	-160.999	-1088.03	-821.04	-699.429	-648.8	-452.771	-392.371	-587.832	-468.782	-619.69	-387.77	-316.935	-353.819
	90.1303	484.629	-1008.58	-1115.51	-554.134	-138.55	-511.564	-391.154	-433.958	-857.444	-674.768	-835.636	-1118.3	-1495.34	-1013.97	-821.409	-707.344	-342.206	-506.792	-485.062	-651.055	-440.312	-464.4	-820.716	-147.96	-1093.83	-833.215	-694.632	-640.093	-443.771	-396.173	-585.606	-476.397	-622.48	-393.074	-317.012	-370.326
	90.3125	482.887	-1052.18	-1131.96	-511.1	-144.925	-537.134	-388.772	-429.125	-860.663	-658.09	-855.889	-1154.76	-1512.99	-990.183	-813.46	-708.846	-320.415	-479.847	-470.747	-645.876	-449.013	-480.988	-798.093	-139.571	-1100.13	-843.266	-690.226	-634.238	-434.3	-400.562	-583.914	-481.791	-627.592	-402.567	-317.97	-387.075
	90.4947	480.458	-1088.74	-1139.19	-461.71	-149.498	-561.707	-385.753	-423.088	-867.874	-638.918	-878.637	-1186.99	-1525.88	-961.944	-804.794	-712.127	-297.948	-453.884	-458.756	-640.744	-456.668	-499.21	-778.645	-135.787	-1107.09	-850.708	-686.131	-631.181	-424.752	-405.464	-582.585	-484.852	-634.846	-415.905	-319.421	-403.922
	90.6769	474.508	-1116.64	-1138.42	-409.802	-151.435	-585.133	-381.574	-415.758	-878.539	-618.116	-902.164	-1215.65	-1534.93	-930.341	-795.445	-717.249	-274.784	-429.318	-449.382	-635.499	-463.328	-518.024	-763.228	-136.71	-1114.8	-855.138	-682.257	-630.82	-415.675	-410.812	-581.359	-485.663	-643.947	-432.647	-320.932	-420.759
	90.8591	464.028	-1134.93	-1131.99	-360.194	-149.75	-607.01	-376.027	-406.988	-891.447	-596.639	-924.723	-1241.3	-1541.52	-896.675	-785.454	-724.358	-251.112	-406.442	-442.971	-630.071	-469.267	-536.854	-752.457	-142.449	-1123.52	-856.122	-678.503	-632.942	-407.644	-416.573	-579.989	-484.473	-654.445	-452.246	-321.995	-437.4
	91.0413	449.557	-1143.3	-1122.64	-317.589	-143.733	-626.727	-369.295	-396.716	-904.918	-575.531	-944.727	-1264.39	-1547.11	-862.378	-774.816	-733.598	-227.334	-385.588	-439.923	-624.513	-474.901	-555.585	-746.585	-152.846	-1133.69	-853.258	-674.787	-637.169	-401.117	-422.72	-578.324	-481.636	-665.746	-474.037	-322.099	-453.511
	91.2236	432.222	-1141.98	-1112.52	-285.195	-133.272	-643.669	-361.838	-385.1	-917.242	-555.784	-960.994	-1285.27	-1552.82	-828.766	-763.538	-744.958	-203.967	-367.195	-440.538	-618.992	-480.597	-574.295	-745.463	-167.228	-1145.75	-846.36	-671.053	-642.964	-396.32	-429.202	-576.333	-477.534	-677.207	-497.246	-320.885	-468.651
	91.4057	413.287	-1131.54	-1102.75	-264.255	-118.9	-657.366	-354.221	-372.521	-927.083	-538.236	-972.813	-1304.25	-1559.35	-796.926	-751.652	-758.228	-181.485	-351.812	-444.942	-613.723	-486.589	-592.936	-748.667	-184.448	-1159.99	-835.516	-667.262	-649.713	-393.224	-435.935	-574.109	-472.519	-688.225	-521.066	-318.21	-482.368
	91.588	394.026	-1112.72	-1093.51	-254.415	-101.629	-667.581	-346.952	-359.492	-933.727	-523.522	-979.875	-1321.62	-1567.02	-767.758	-739.165	-773.039	-160.219	-339.993	-453.095	-608.888	-492.978	-611.107	-755.633	-203.156	-1176.44	-821.047	-663.391	-656.85	-391.604	-442.817	-571.863	-466.888	-698.297	-544.714	-314.107	-494.288
	91.7702	375.638	-1086.35	-1084.44	-254.479	-82.689	-674.359	-340.386	-346.536	-937.117	-512.06	-982.18	-1337.63	-1575.9	-742.046	-726.032	-788.931	-140.328	-332.14	-464.815	-604.581	-499.776	-628.004	-765.772	-222.124	-1194.84	-803.446	-659.45	-663.949	-391.131	-449.754	-569.889	-460.889	-707.038	-567.488	-308.715	-504.187
	91.9524	359.179	-1053.42	-1075.12	-263.184	-63.2726	-678.017	-334.701	-334.062	-937.704	-504.071	-979.966	-1352.48	-1585.86	-720.488	-712.176	-805.431	-121.839	-328.339	-479.779	-600.783	-506.946	-642.556	-778.505	-240.503	-1214.72	-783.33	-655.497	-670.768	-391.487	-456.664	-568.505	-454.739	-714.196	-588.814	-302.198	-512.024
	92.1346	345.554	-1015.1	-1065.58	-279.765	-44.3291	-679.084	-329.935	-322.3	-936.203	-499.621	-973.683	-1366.28	-1596.71	-703.659	-697.553	-822.108	-104.726	-328.279	-497.515	-597.389	-514.444	-653.716	-793.257	-257.931	-1235.4	-761.408	-651.635	-677.244	-392.437	-463.48	-567.976	-448.644	-719.629	-608.271	-294.71	-517.948
	92.3168	335.565	-972.896	-1056.58	-304.159	-26.4744	-678.184	-326.04	-311.301	-933.356	-498.645	-963.975	-1379.09	-1608.3	-691.958	-682.226	-838.616	-88.989	-331.275	-517.403	-594.251	-522.234	-660.801	-809.421	-274.493	-1256.17	-738.426	-647.992	-683.448	-393.879	-470.139	-568.442	-442.821	-723.282	-625.601	-286.371	-522.239
	92.499	329.978	-928.563	-1049.56	-336.812	-10.0119	-675.913	-322.952	-300.993	-929.769	-500.957	-951.631	-1390.84	-1620.48	-685.555	-666.393	-854.69	-74.7008	-336.397	-538.731	-591.233	-530.298	-663.748	-826.331	-290.561	-1276.35	-715.115	-644.701	-689.515	-395.819	-476.562	-569.895	-437.501	-725.172	-640.695	-277.276	-525.223
	92.6812	329.535	-884.068	-1046.3	-378.21	4.96207	-672.735	-320.649	-291.265	-925.843	-506.254	-937.489	-1401.39	-1633.16	-684.373	-650.345	-870.129	-62.0246	-342.658	-560.772	-588.251	-538.628	-663.19	-843.264	-306.571	-1295.46	-692.136	-641.887	-695.546	-398.316	-482.653	-572.198	-432.923	-725.368	-653.552	-267.521	-527.168
	92.8634	342.725	-851.447	-1053.05	-431.736	14.5686	-666.729	-320.705	-283.511	-920.288	-515.483	-921.769	-1404.86	-1641.47	-692.45	-634.94	-879.831	-55.4043	-347.721	-578.921	-584.834	-545.679	-659.711	-853.072	-320.511	-1307.21	-672.888	-639.635	-698.76	-400.578	-485.764	-574.168	-430.611	-720.595	-658.992	-257.35	-525.465
	93.0456	355.873	-818.53	-1055.92	-480.49	22.8226	-658.067	-319.569	-275.169	-910.96	-521.964	-903.203	-1401.35	-1641.93	-697.615	-617.804	-884.686	-49.3088	-350.662	-593.005	-579.013	-549.776	-653.682	-858.107	-332.184	-1311.92	-652.352	-634.813	-698.721	-400.887	-486.386	-573.604	-426.759	-712.729	-660.688	-246.71	-521.351
	93.2278	368.588	-784.719	-1057.26	-528.389	30.7971	-648.133	-317.866	-266.358	-899.849	-527.442	-883.007	-1394.78	-1638.97	-701.602	-599.644	-887.566	-43.3772	-352.687	-605.608	-572.066	-552.68	-646.421	-861.148	-343.096	-1313.72	-630.832	-628.776	-697.231	-400.396	-485.954	-571.856	-422.172	-703.385	-660.846	-235.629	-516.136
	93.41	381.227	-750.808	-1058.19	-576.394	38.6096	-637.609	-316.018	-257.379	-887.992	-532.668	-862.086	-1386.85	-1634.55	-705.338	-581.046	-889.56	-37.6676	-354.326	-617.603	-564.679	-555.117	-638.706	-863.194	-353.681	-1314.29	-608.943	-622.271	-695.062	-399.58	-485.036	-569.601	-417.353	-693.33	-660.273	-224.323	-510.383
	93.5922	393.999	-717.333	-1059.05	-624.487	46.2133	-626.766	-314.201	-248.413	-875.805	-537.869	-840.878	-1378.21	-1629.35	-709.142	-562.305	-891.015	-32.2333	-355.776	-629.223	-557.135	-557.324	-630.865	-864.559	-364.019	-1314.2	-587.034	-615.597	-692.489	-398.594	-483.825	-567.106	-412.509	-682.876	-659.229	-212.944	-504.305
	93.7744	407.018	-684.589	-1059.92	-672.464	53.5585	-615.739	-312.487	-239.557	-863.484	-543.102	-819.619	-1369.15	-1623.66	-713.112	-543.577	-892.068	-27.091	-357.126	-640.529	-549.558	-559.388	-623.048	-865.379	-374.113	-1313.66	-565.298	-608.89	-689.634	-397.494	-482.4	-564.489	-407.725	-672.177	-657.824	-201.587	-498.003
	93.9566	420.349	-652.726	-1060.8	-720.085	60.6032	-604.59	-310.899	-230.865	-851.109	-548.353	-798.433	-1359.77	-1617.58	-717.251	-524.944	-892.76	-22.2383	-358.406	-651.518	-541.999	-561.327	-615.314	-865.709	-383.941	-1312.76	-543.842	-602.201	-686.551	-396.296	-480.794	-561.804	-403.033	-661.31	-656.097	-190.313	-491.528
	94.1388	434.029	-621.807	-1061.61	-767.115	67.3118	-593.339	-309.429	-222.361	-838.695	-553.568	-777.372	-1350.09	-1611.1	-721.508	-506.441	-893.073	-17.6637	-359.614	-662.145	-534.461	-563.122	-607.67	-865.551	-393.469	-1311.46	-522.711	-595.535	-683.247	-394.988	-479.003	-559.057	-398.426	-650.301	-654.044	-179.159	-484.891
	94.321	448.066	-591.833	-1062.28	-813.337	73.6541	-581.971	-308.052	-214.048	-826.205	-558.676	-756.438	-1340.03	-1604.15	-725.801	-488.065	-892.952	-13.351	-360.726	-672.341	-526.916	-564.725	-600.085	-864.872	-402.659	-1309.67	-501.911	-588.861	-679.699	-393.542	-477.004	-556.227	-393.879	-639.137	-651.63	-168.141	-478.081
	94.5032	462.439	-562.755	-1062.66	-858.556	79.6075	-570.451	-306.726	-205.91	-813.571	-563.589	-735.589	-1329.48	-1596.56	-730.027	-469.787	-892.314	-9.28145	-361.7	-682.023	-519.311	-566.074	-592.5	-863.609	-411.466	-1307.25	-481.415	-582.124	-675.86	-391.917	-474.758	-553.268	-389.347	-627.779	-648.8	-157.259	-471.067
	94.6854	477.093	-534.476	-1062.61	-902.601	85.1594	-558.72	-305.402	-197.917	-800.693	-568.211	-714.748	-1318.27	-1588.15	-734.064	-451.553	-891.056	-5.43308	-362.483	-691.1	-511.577	-567.089	-584.835	-861.678	-419.843	-1304.05	-461.162	-575.247	-671.66	-390.063	-472.212	-550.116	-384.774	-616.163	-645.482	-146.498	-463.801
	94.8676	491.93	-506.845	-1061.96	-945.327	90.3106	-546.699	-304.016	-190.025	-787.441	-572.439	-693.795	-1306.19	-1578.67	-737.771	-433.284	-889.051	-1.78083	-363.012	-699.473	-503.625	-567.681	-576.984	-858.975	-427.739	-1299.87	-441.062	-568.131	-667.007	-387.921	-469.301	-546.684	-380.086	-604.202	-641.593	-135.832	-456.22

## Sheet: Fig 6A lower
			x: compound
			y: Tm (°C)
			Nsp15 SARS-CoV-2
				DMSO	EPB-113	EPB-102
		Exp.	1	56.5873	52.5802	56.6237
			2	56.5387	51.3473	55.8556
			3	56.3968	52.5262	56.761
			MEAN	56.5076	52.1512	56.4134
			std dev	0.0989999	0.696725	0.487953
			SEM	0.0571576	0.402254	0.28172
			Nsp15 HCoV-229E
				DMSO	EPB-113	EPB-102
		Exp.	1	54.5097	51.0023	56.3773
			2	55.9593	50.4921	55.5948
			3	55.4348	51.561	56.4375
			MEAN	55.3013	51.0185	56.1365
			std dev	0.733947	0.534633	0.47011
			SEM	0.423744	0.308671	0.271418

[truncated: 14 more sheets: Fig 6B, Fig 6C, Fig 7B, Fig 7C, Fig 8A, Fig 8B, Fig 9A, Fig 9B, Fig 10A, Fig 10B, S2 Fig, S3 Fig, S4 Fig, S6 Fig]
